# Supplementary material for: Late shellmound occupation in southern Brazil: A multi-proxy study of the Galheta IV archaeological site
Source: PLoS One. 2024 Mar 21;19(3):e0300684. doi: 10.1371/journal.pone.0300684 (PMC10956814; doi:10.1371/journal.pone.0300684)
Supplement: S1 Dataset — a. Zooarchaeological analysis, b. ™13C and ™15N isotopes, c. 87Sr/86Sr isotopes, d. Trace elements. e. Pottery analysis. f. Southern Santa Catarina site’s location list, g. 14C of coastal Itararé-Taquara pottery sites. (XLSX) [file pone.0300684.s006.xlsx]

## Sheet: Zooarchaeology
Piece number	Lab catalogue number	Site	Square	Layer (natural)	Level (artificial - 10 cm)	Association	Material/Tissue	Zoological category	Anatomic portion	Anatomic piece	Laterality	Preservation state	Preserved anatomic region	Age	Modification	Level of thermal alteration	Taxonomic order	Taxonimic family	Taxonomic species
1	3.0	GA IV	102/107	1	1	Burial 1 and 6	bone	Mammalia	feet	phalanx unknown	unknown	fragment	distal + mesial	young	thermal alteration	completely calcined	Carnivora	Otariidae	Arctocephalus sp.
2	3.0	GA IV	102/107	1	1	Burial 1 and 6	bone	Mammalia	feet	phalanx unknown	unknown	fragment	distal + mesial	young	thermal alteration	completely calcined	Carnivora	Otariidae	Arctocephalus sp.
3	3.0	GA IV	102/107	1	1	Burial 1 and 6	bone	Birds	trunk	coracoid	right	fragment	mesial	unknown	abrasion/wear	absent	Sphenisciformes	Spheniscidae	Spheniscus magellanicus
4	3.0	GA IV	102/107	1	1	Burial 1 and 6	bone	Mammalia	unknown	NA	unknown	fragment	unknown	unknown	thermal alteration	< 50% calcined	unknown	unknown	unknown
5	3.0	GA IV	102/107	1	1	Burial 1 and 6	bone	Mammalia	unknown	NA	unknown	fragment	unknown	unknown	thermal alteration	< 50% calcined	unknown	unknown	unknown
6	3.0	GA IV	102/107	1	1	Burial 1 and 6	bone	Mammalia	unknown	NA	unknown	fragment	unknown	unknown	thermal alteration	< 50% charred	unknown	unknown	unknown
7	3.0	GA IV	102/107	1	1	Burial 1 and 6	bone	Mammalia	unknown	NA	unknown	fragment	unknown	unknown	thermal alteration	slithly thermal altered	unknown	unknown	unknown
8	3.0	GA IV	102/107	1	1	Burial 1 and 6	bone	Mammalia	unknown	NA	unknown	fragment	mesial	unknown	thermal alteration	slithly thermal altered	unknown	unknown	unknown
9	3.0	GA IV	102/107	1	1	Burial 1 and 6	bone	Mammalia	unknown	NA	unknown	fragment	mesial	unknown	thermal alteration	completely charred	unknown	unknown	unknown
10	3.0	GA IV	102/107	1	1	Burial 1 and 6	bone	Mammalia	unknown	NA	unknown	fragment	mesial	unknown	thermal alteration	50% or > 50% charred	unknown	unknown	unknown
11	3.0	GA IV	102/107	1	1	Burial 1 and 6	bone	Mammalia	unknown	NA	unknown	fragment	mesial	unknown	absent	absent	unknown	unknown	unknown
12	3.0	GA IV	102/107	1	1	Burial 1 and 6	bone	Teleostei	cranium	dental pharyngeal plaque	right	intact	NA	unknown	thermal alteration	completely calcined	Perciformes	Carangidae	Trachinotus sp.
13	3.0	GA IV	102/107	1	1	Burial 1 and 6	bone	Teleostei	limb	pterygiophore	unknown	fragment	mesial	unknown	thermal alteration	completely calcined	unknown	unknown	unknown
14	3.0	GA IV	102/107	1	1	Burial 1 and 6	bone	Teleostei	limb	pterygiophore	unknown	fragment	mesial	unknown	thermal alteration	completely calcined	unknown	unknown	unknown
15	3.0	GA IV	102/107	1	1	Burial 1 and 6	bone	Teleostei	limb	pterygiophore	unknown	fragment	mesial	unknown	thermal alteration	completely calcined	unknown	unknown	unknown
15.1	3.0	GA IV	102/107	1	1	Burial 1 and 6	bone	Birds	limb	diaphysis	unknown	fragment	mesial	unknown	thermal alteration	completely calcined	unknown	unknown	unknown
15.2	3.0	GA IV	102/107	1	1	Burial 1 and 6	bone	Birds	limb	diaphysis	unknown	fragment	mesial	unknown	thermal alteration	completely calcined	unknown	unknown	unknown
16	3.1	GA IV	102/107	2	1	Burial 1 and 6	shell	Bivalvia	shell	unknown	unknown	fragment	NA	unknown	desmineralization	absent	Venerida	Veneridae	unknown
17	3.1	GA IV	102/107	2	1	Burial 1 and 6	shell	Bivalvia	shell	lip	unknown	fragment	NA	unknown	desmineralization	absent	Lucinida	Lucinidae	Phacoides pectinatus
18	3.1	GA IV	102/107	2	1	Burial 1 and 6	shell	Gastropoda	shell	columela	NA	fragment	NA	unknown	desmineralization	absent	unknown	unknown	unknown
19	3.1	GA IV	102/107	2	1	Burial 1 and 6	shell	Gastropoda	shell	columela	NA	fragment	NA	unknown	desmineralization	absent	unknown	unknown	unknown
20	3.1	GA IV	102/107	2	1	Burial 1 and 6	shell	Bivalvia	shell	unknown	unknown	fragment	NA	unknown	desmineralization	absent	unknown	unknown	unknown
21	3.1	GA IV	102/107	2	1	Burial 1 and 6	shell	Bivalvia	shell	unknown	unknown	fragment	NA	unknown	desmineralization	absent	unknown	unknown	unknown
22	3.1	GA IV	102/107	2	1	Burial 1 and 6	shell	Bivalvia	shell	unknown	unknown	fragment	NA	unknown	desmineralization	absent	unknown	unknown	unknown
23	3.1	GA IV	102/107	2	1	Burial 1 and 6	shell	Bivalvia	shell	unknown	unknown	fragment	NA	unknown	desmineralization	absent	unknown	unknown	unknown
24	3.1	GA IV	102/107	2	1	Burial 1 and 6	shell	Bivalvia	shell	unknown	unknown	fragment	NA	unknown	desmineralization	absent	unknown	unknown	unknown
25	3.1	GA IV	102/107	2	1	Burial 1 and 6	shell	Bivalvia	shell	unknown	unknown	fragment	NA	unknown	desmineralization	absent	unknown	unknown	unknown
26	3.2	GA IV	102/107	2	1	Burial 1 and 6	bone	Elasmobranchii	trunk	vertebrae	NA	intact	NA	unknown	absent	absent	Carcharhiniformes	Sphyrnidae	unknown
27	3.2	GA IV	102/107	2	1	Burial 1 and 6	bone	Elasmobranchii	trunk	vertebrae	NA	intact	NA	unknown	absent	absent	Carcharhiniformes	Sphyrnidae	unknown
28	3.2	GA IV	102/107	2	1	Burial 1 and 6	bone	Elasmobranchii	trunk	vertebrae	NA	intact	NA	unknown	absent	absent	unknown	unknown	unknown
29	3.2	GA IV	102/107	2	1	Burial 1 and 6	bone	Elasmobranchii	trunk	vertebrae	NA	intact	NA	unknown	absent	absent	unknown	unknown	unknown
30	3.2	GA IV	102/107	2	1	Burial 1 and 6	bone	Elasmobranchii	trunk	vertebrae	NA	fragment	NA	unknown	absent	absent	unknown	unknown	unknown
31	3.2	GA IV	102/107	2	1	Burial 1 and 6	bone	Elasmobranchii	trunk	vertebrae	NA	intact	NA	unknown	absent	absent	Batoidea (infraclasse)	unknown	unknown
32	3.2	GA IV	102/107	2	1	Burial 1 and 6	bone	Teleostei	trunk	vertebrae	NA	intact	NA	unknown	absent	absent	unknown	unknown	unknown
33	3.2	GA IV	102/107	2	1	Burial 1 and 6	bone	Teleostei	trunk	vertebrae	NA	intact	NA	unknown	absent	absent	unknown	unknown	unknown
34	3.2	GA IV	102/107	2	1	Burial 1 and 6	bone	Teleostei	trunk	vertebrae	NA	fragment	NA	unknown	absent	absent	unknown	unknown	unknown
35	3.2	GA IV	102/107	2	1	Burial 1 and 6	bone	Elasmobranchii	trunk	vertebrae	NA	fragment	NA	unknown	absent	absent	unknown	unknown	unknown
36	3.2	GA IV	102/107	2	1	Burial 1 and 6	bone	Elasmobranchii	trunk	vertebrae	NA	fragment	NA	unknown	absent	absent	unknown	unknown	unknown
37	3.2	GA IV	102/107	2	1	Burial 1 and 6	bone	Elasmobranchii	trunk	vertebrae	NA	fragment	NA	unknown	absent	absent	unknown	unknown	unknown
38	3.2	GA IV	102/107	2	1	Burial 1 and 6	bone	Elasmobranchii	trunk	vertebrae	NA	fragment	NA	unknown	absent	absent	unknown	unknown	unknown
39	3.2	GA IV	102/107	2	1	Burial 1 and 6	bone	Teleostei	trunk	atlas	NA	intact	NA	unknown	thermal alteration	completely charred	Perciformes	Sciaenidae	Micropogonias furnieri
40	3.2	GA IV	102/107	2	1	Burial 1 and 6	bone	Teleostei	trunk	vertebrae	NA	intact	NA	unknown	absent	absent	unknown	unknown	unknown
41	3.2	GA IV	102/107	2	1	Burial 1 and 6	bone	Teleostei	trunk	vertebrae	NA	intact	NA	unknown	absent	absent	unknown	unknown	unknown
42	3.2	GA IV	102/107	2	1	Burial 1 and 6	bone	Teleostei	trunk	vertebrae	NA	fragment	NA	unknown	absent	absent	unknown	unknown	unknown
43	3.2	GA IV	102/107	2	1	Burial 1 and 6	bone	Teleostei	trunk	vertebrae	NA	intact	NA	unknown	absent	absent	unknown	unknown	unknown
44	3.2	GA IV	102/107	2	1	Burial 1 and 6	bone	Teleostei	trunk	vertebrae	NA	intact	NA	unknown	absent	absent	unknown	unknown	unknown
45	3.2	GA IV	102/107	2	1	Burial 1 and 6	bone	Teleostei	trunk	vertebrae	NA	intact	NA	unknown	absent	absent	unknown	unknown	unknown
46	3.2	GA IV	102/107	2	1	Burial 1 and 6	bone	Teleostei	trunk	vertebrae	NA	intact	NA	unknown	absent	absent	unknown	unknown	unknown
47	3.2	GA IV	102/107	2	1	Burial 1 and 6	bone	Teleostei	trunk	vertebrae	NA	intact	NA	unknown	absent	absent	unknown	unknown	unknown
48	3.2	GA IV	102/107	2	1	Burial 1 and 6	bone	Teleostei	trunk	vertebrae	NA	intact	NA	unknown	absent	absent	unknown	unknown	unknown
49	3.2	GA IV	102/107	2	1	Burial 1 and 6	bone	Teleostei	trunk	vertebrae	NA	intact	NA	unknown	absent	absent	unknown	unknown	unknown
50	3.2	GA IV	102/107	2	1	Burial 1 and 6	bone	Teleostei	trunk	vertebrae	NA	intact	NA	unknown	absent	absent	unknown	unknown	unknown
51	3.2	GA IV	102/107	2	1	Burial 1 and 6	bone	Teleostei	trunk	vertebrae	NA	intact	NA	unknown	absent	absent	unknown	unknown	unknown
52	3.2	GA IV	102/107	2	1	Burial 1 and 6	bone	Teleostei	trunk	vertebrae	NA	intact	NA	unknown	absent	absent	unknown	unknown	unknown
53	3.2	GA IV	102/107	2	1	Burial 1 and 6	bone	Teleostei	trunk	vertebrae	NA	intact	NA	unknown	absent	absent	unknown	unknown	unknown
54	3.2	GA IV	102/107	2	1	Burial 1 and 6	bone	Teleostei	trunk	vertebrae	NA	intact	NA	unknown	absent	absent	unknown	unknown	unknown
55	3.2	GA IV	102/107	2	1	Burial 1 and 6	bone	Teleostei	trunk	vertebrae	NA	intact	NA	unknown	absent	absent	unknown	unknown	unknown
56	3.2	GA IV	102/107	2	1	Burial 1 and 6	bone	Teleostei	trunk	vertebrae	NA	intact	NA	unknown	absent	absent	unknown	unknown	unknown
57	3.2	GA IV	102/107	2	1	Burial 1 and 6	bone	Teleostei	trunk	vertebrae	NA	intact	NA	unknown	absent	absent	unknown	unknown	unknown
58	3.2	GA IV	102/107	2	1	Burial 1 and 6	bone	Teleostei	trunk	vertebrae	NA	intact	NA	unknown	thermal alteration	completely calcined	unknown	unknown	unknown
59	3.2	GA IV	102/107	2	1	Burial 1 and 6	bone	Teleostei	trunk	vertebrae	NA	fragment	NA	unknown	thermal alteration	completely charred	unknown	unknown	unknown
60	3.2	GA IV	102/107	2	1	Burial 1 and 6	bone	Teleostei	trunk	vertebrae	NA	intact	NA	unknown	absent	absent	unknown	unknown	unknown
61	3.2	GA IV	102/107	2	1	Burial 1 and 6	bone	Teleostei	trunk	vertebrae	NA	intact	NA	unknown	absent	absent	unknown	unknown	unknown
62	3.2	GA IV	102/107	2	1	Burial 1 and 6	bone	Teleostei	trunk	vertebrae	NA	fragment	NA	unknown	absent	absent	unknown	unknown	unknown
63	3.2	GA IV	102/107	2	1	Burial 1 and 6	bone	Teleostei	cranium	operculum	unknown	fragment	proximal	unknown	absent	absent	Perciformes	Sciaenidae	Micropogonias furnieri
64	3.2	GA IV	102/107	2	1	Burial 1 and 6	bone	Teleostei	cranium	operculum	right	fragment	proximal	unknown	absent	absent	Perciformes	Sciaenidae	Micropogonias furnieri
65	3.2	GA IV	102/107	2	1	Burial 1 and 6	bone	Teleostei	cranium	operculum	right	fragment	proximal	unknown	absent	absent	Perciformes	Sciaenidae	Micropogonias furnieri
66	3.2	GA IV	102/107	2	1	Burial 1 and 6	bone	Teleostei	trunk	vertebrae	NA	intact	NA	unknown	absent	absent	unknown	unknown	unknown
67	3.2	GA IV	102/107	2	1	Burial 1 and 6	bone	Teleostei	trunk	vertebrae	NA	intact	NA	unknown	absent	absent	unknown	unknown	unknown
68	3.2	GA IV	102/107	2	1	Burial 1 and 6	bone	Teleostei	trunk	vertebrae	NA	intact	NA	unknown	absent	absent	unknown	unknown	unknown
69	3.2	GA IV	102/107	2	1	Burial 1 and 6	bone	Teleostei	trunk	vertebrae	NA	intact	NA	unknown	absent	absent	unknown	unknown	unknown
70	3.2	GA IV	102/107	2	1	Burial 1 and 6	bone	Teleostei	trunk	vertebrae	NA	intact	NA	unknown	absent	absent	unknown	unknown	unknown
71	3.2	GA IV	102/107	2	1	Burial 1 and 6	bone	Teleostei	trunk	vertebrae	NA	intact	NA	unknown	absent	absent	unknown	unknown	unknown
72	3.2	GA IV	102/107	2	1	Burial 1 and 6	bone	Teleostei	trunk	vertebrae	NA	intact	NA	unknown	absent	absent	unknown	unknown	unknown
73	3.2	GA IV	102/107	2	1	Burial 1 and 6	bone	Teleostei	trunk	vertebrae	NA	intact	NA	unknown	absent	absent	unknown	unknown	unknown
74	3.2	GA IV	102/107	2	1	Burial 1 and 6	bone	Teleostei	trunk	vertebrae	NA	fragment	NA	unknown	absent	absent	unknown	unknown	unknown
75	3.2	GA IV	102/107	2	1	Burial 1 and 6	bone	Teleostei	trunk	vertebrae	NA	fragment	NA	unknown	absent	absent	unknown	unknown	unknown
76	3.2	GA IV	102/107	2	1	Burial 1 and 6	bone	Teleostei	trunk	vertebrae	NA	fragment	NA	unknown	absent	absent	unknown	unknown	unknown
77	3.2	GA IV	102/107	2	1	Burial 1 and 6	bone	Teleostei	trunk	vertebrae	NA	fragment	NA	unknown	absent	absent	unknown	unknown	unknown
78	3.2	GA IV	102/107	2	1	Burial 1 and 6	bone	Teleostei	trunk	vertebrae	NA	fragment	NA	unknown	absent	absent	unknown	unknown	unknown
79	3.2	GA IV	102/107	2	1	Burial 1 and 6	bone	Teleostei	trunk	vertebrae	NA	fragment	NA	unknown	absent	absent	unknown	unknown	unknown
80	3.2	GA IV	102/107	2	1	Burial 1 and 6	bone	Teleostei	trunk	vertebrae	NA	fragment	NA	unknown	absent	absent	unknown	unknown	unknown
81	3.2	GA IV	102/107	2	1	Burial 1 and 6	bone	Teleostei	trunk	vertebrae	NA	fragment	NA	unknown	absent	absent	unknown	unknown	unknown
82	3.2	GA IV	102/107	2	1	Burial 1 and 6	bone	Teleostei	trunk	vertebrae	NA	fragment	NA	unknown	absent	absent	unknown	unknown	unknown
83	3.2	GA IV	102/107	2	1	Burial 1 and 6	bone	Teleostei	trunk	vertebrae	NA	fragment	NA	unknown	absent	absent	unknown	unknown	unknown
84	3.2	GA IV	102/107	2	1	Burial 1 and 6	bone	Teleostei	trunk	vertebrae	NA	fragment	NA	unknown	absent	absent	unknown	unknown	unknown
85	3.2	GA IV	102/107	2	1	Burial 1 and 6	bone	Teleostei	trunk	vertebrae	NA	fragment	NA	unknown	absent	absent	unknown	unknown	unknown
86	3.2	GA IV	102/107	2	1	Burial 1 and 6	bone	Teleostei	trunk	vertebrae	NA	fragment	NA	unknown	absent	absent	unknown	unknown	unknown
87	3.2	GA IV	102/107	2	1	Burial 1 and 6	bone	Teleostei	trunk	vertebrae	NA	intact	NA	unknown	thermal alteration	completely calcined	unknown	unknown	unknown
88	3.2	GA IV	102/107	2	1	Burial 1 and 6	bone	Teleostei	cranium	basiocciptal	NA	intact	NA	unknown	absent	absent	Perciformes	Sciaenidae	Micropogonias furnieri
89	3.2	GA IV	102/107	2	1	Burial 1 and 6	bone	Teleostei	cranium	palatal dental plaque	left	intact	NA	unknown	absent	absent	Perciformes	Carangidae	Trachinotus sp.
90	3.2	GA IV	102/107	2	1	Burial 1 and 6	bone	Teleostei	cranium	palatal dental plaque	left	intact	NA	unknown	absent	absent	Perciformes	Carangidae	Trachinotus sp.
91	3.2	GA IV	102/107	2	1	Burial 1 and 6	bone	Teleostei	cranium	palatal dental plaque	left	intact	NA	unknown	absent	absent	Perciformes	Carangidae	Trachinotus sp.
92	3.2	GA IV	102/107	2	1	Burial 1 and 6	bone	Teleostei	cranium	palatal dental plaque	right	intact	NA	unknown	absent	absent	Perciformes	Carangidae	Trachinotus sp.
93	3.2	GA IV	102/107	2	1	Burial 1 and 6	bone	Teleostei	cranium	palatal dental plaque	right	intact	NA	unknown	absent	absent	Perciformes	Carangidae	Trachinotus sp.
94	3.2	GA IV	102/107	2	1	Burial 1 and 6	bone	Teleostei	cranium	palatal dental plaque	right	intact	NA	unknown	absent	absent	Perciformes	Carangidae	Trachinotus sp.
95	3.2	GA IV	102/107	2	1	Burial 1 and 6	bone	Teleostei	cranium	palatal dental plaque	right	intact	NA	unknown	absent	absent	Perciformes	Carangidae	Trachinotus sp.
96	3.2	GA IV	102/107	2	1	Burial 1 and 6	bone	Teleostei	cranium	palatal dental plaque	right	intact	NA	unknown	absent	absent	Perciformes	Carangidae	Trachinotus sp.
97	3.2	GA IV	102/107	2	1	Burial 1 and 6	bone	Teleostei	cranium	palatal dental plaque	right	intact	NA	unknown	thermal alteration	completely charred	Perciformes	Carangidae	Trachinotus sp.
98	3.2	GA IV	102/107	2	1	Burial 1 and 6	bone	Teleostei	cranium	palatal dental plaque	right	intact	NA	unknown	thermal alteration	completely calcined	Perciformes	Carangidae	Trachinotus sp.
99	3.2	GA IV	102/107	2	1	Burial 1 and 6	bone	Teleostei	cranium	dental pharyngeal plaque	left	intact	NA	unknown	absent	absent	Perciformes	Carangidae	Trachinotus sp.
100	3.2	GA IV	102/107	2	1	Burial 1 and 6	bone	Teleostei	cranium	dental pharyngeal plaque	left	intact	NA	unknown	absent	absent	Perciformes	Carangidae	Trachinotus sp.
101	3.2	GA IV	102/107	2	1	Burial 1 and 6	bone	Teleostei	cranium	dental pharyngeal plaque	left	intact	NA	unknown	absent	absent	Perciformes	Carangidae	Trachinotus sp.
102	3.2	GA IV	102/107	2	1	Burial 1 and 6	bone	Teleostei	cranium	dental pharyngeal plaque	right	intact	NA	unknown	absent	absent	Perciformes	Carangidae	Trachinotus sp.
103	3.2	GA IV	102/107	2	1	Burial 1 and 6	bone	Teleostei	cranium	dental pharyngeal plaque	right	intact	NA	unknown	absent	absent	Perciformes	Carangidae	Trachinotus sp.
104	3.2	GA IV	102/107	2	1	Burial 1 and 6	bone	Teleostei	cranium	dental pharyngeal plaque	right	intact	NA	unknown	absent	absent	Perciformes	Carangidae	Trachinotus sp.
105	3.2	GA IV	102/107	2	1	Burial 1 and 6	bone	Teleostei	cranium	dental pharyngeal plaque	unknown	fragment	NA	unknown	absent	absent	Perciformes	Carangidae	Trachinotus sp.
106	3.2	GA IV	102/107	2	1	Burial 1 and 6	bone	Teleostei	cranium	dental pharyngeal plaque	unknown	fragment	NA	unknown	absent	absent	Perciformes	Carangidae	Trachinotus sp.
107	3.2	GA IV	102/107	2	1	Burial 1 and 6	bone	Teleostei	cranium	dental pharyngeal plaque	unknown	fragment	NA	unknown	absent	absent	Perciformes	Carangidae	Trachinotus sp.
108	3.2	GA IV	102/107	2	1	Burial 1 and 6	bone	Teleostei	cranium	dental pharyngeal plaque	unknown	fragment	NA	unknown	absent	absent	Perciformes	Carangidae	Trachinotus sp.
109	3.2	GA IV	102/107	2	1	Burial 1 and 6	bone	Teleostei	cranium	pre maxila	left	intact	NA	unknown	absent	absent	Perciformes	Sciaenidae	Micropogonias furnieri
110	3.2	GA IV	102/107	2	1	Burial 1 and 6	bone	Teleostei	cranium	articular	left	intact	NA	unknown	absent	absent	Perciformes	Centropomidae	Centropomus sp.
111	3.2	GA IV	102/107	2	1	Burial 1 and 6	bone	Teleostei	cranium	operculum	right	fragment	mesial + proximal	unknown	absent	absent	Perciformes	Sciaenidae	Micropogonias furnieri
112	3.2	GA IV	102/107	2	1	Burial 1 and 6	bone	Teleostei	cranium	pre maxila	right	fragment	mesial + proximal	unknown	absent	absent	Perciformes	Sparidae	unknown
113	3.2	GA IV	102/107	2	1	Burial 1 and 6	bone	Teleostei	cranium	quadrate	right	fragment	proximal	unknown	absent	absent	Perciformes	Sciaenidae	Micropogonias furnieri
114	3.2	GA IV	102/107	2	1	Burial 1 and 6	bone	Teleostei	cranium	pré operculum	left	fragment	distal	unknown	absent	absent	Perciformes	Sciaenidae	Micropogonias furnieri
114.1	3.2	GA IV	102/107	2	1	Burial 1 and 6	bone	Teleostei	cranium	pré operculum	right	fragment	distal	unknown	absent	absent	Perciformes	Sciaenidae	Micropogonias furnieri
115	3.2	GA IV	102/107	2	1	Burial 1 and 6	bone	Teleostei	trunk	vertebral spine unknown	NA	fragment	proximal	unknown	absent	absent	unknown	unknown	unknown
116	3.2	GA IV	102/107	2	1	Burial 1 and 6	bone	Teleostei	cranium	quadrate	right	fragment	proximal	unknown	absent	absent	Siluriformes	Ariidae	unknown
117	3.2	GA IV	102/107	2	1	Burial 1 and 6	bone	Teleostei	cranium	hiomandibular	unknown	fragment	distal	unknown	absent	absent	Perciformes	Sciaenidae	Micropogonias furnieri
118	3.2	GA IV	102/107	2	1	Burial 1 and 6	bone	Teleostei	cranium	operculum	right	fragment	proximal	unknown	absent	absent	Perciformes	Sciaenidae	Micropogonias furnieri
119	3.2	GA IV	102/107	2	1	Burial 1 and 6	bone	Teleostei	cranium	epihial	left	intact	NA	unknown	absent	absent	Perciformes	Centropomidae	Centropomus sp.
120	3.2	GA IV	102/107	2	1	Burial 1 and 6	bone	Teleostei	cranium	pré operculum	right	fragment	mesial	unknown	absent	absent	Perciformes	Sciaenidae	Micropogonias furnieri
121	3.2	GA IV	102/107	2	1	Burial 1 and 6	bone	Teleostei	limb	pterygiophore	unknown	fragment	mesial	unknown	absent	absent	unknown	unknown	unknown
122	3.2	GA IV	102/107	2	1	Burial 1 and 6	bone	Teleostei	limb	pterygiophore	unknown	fragment	mesial	unknown	absent	absent	unknown	unknown	unknown
123	3.2	GA IV	102/107	2	1	Burial 1 and 6	bone	Teleostei	limb	pterygiophore	unknown	fragment	mesial	unknown	absent	absent	unknown	unknown	unknown
124	3.2	GA IV	102/107	2	1	Burial 1 and 6	bone	Teleostei	unknown	NA	unknown	fragment	unknown	unknown	absent	absent	unknown	unknown	unknown
125	3.2	GA IV	102/107	2	1	Burial 1 and 6	bone	Teleostei	unknown	NA	unknown	fragment	unknown	unknown	absent	absent	unknown	unknown	unknown
126	3.2	GA IV	102/107	2	1	Burial 1 and 6	bone	Teleostei	unknown	NA	unknown	fragment	unknown	unknown	absent	absent	unknown	unknown	unknown
127	3.2	GA IV	102/107	2	1	Burial 1 and 6	bone	Teleostei	unknown	NA	unknown	fragment	unknown	unknown	absent	absent	unknown	unknown	unknown
128	3.2	GA IV	102/107	2	1	Burial 1 and 6	bone	Teleostei	unknown	NA	unknown	fragment	unknown	unknown	absent	absent	unknown	unknown	unknown
129	3.2	GA IV	102/107	2	1	Burial 1 and 6	bone	Teleostei	unknown	NA	unknown	fragment	unknown	unknown	absent	absent	unknown	unknown	unknown
130	3.2	GA IV	102/107	2	1	Burial 1 and 6	bone	Teleostei	unknown	NA	unknown	fragment	unknown	unknown	absent	absent	unknown	unknown	unknown
131	3.2	GA IV	102/107	2	1	Burial 1 and 6	bone	Teleostei	unknown	NA	unknown	fragment	unknown	unknown	absent	absent	unknown	unknown	unknown
132	3.2	GA IV	102/107	2	1	Burial 1 and 6	bone	Teleostei	unknown	NA	unknown	fragment	unknown	unknown	absent	absent	unknown	unknown	unknown
133	3.2	GA IV	102/107	2	1	Burial 1 and 6	bone	Teleostei	unknown	NA	unknown	fragment	unknown	unknown	absent	absent	unknown	unknown	unknown
134	3.2	GA IV	102/107	2	1	Burial 1 and 6	bone	Teleostei	unknown	NA	unknown	fragment	unknown	unknown	absent	absent	unknown	unknown	unknown
135	3.2	GA IV	102/107	2	1	Burial 1 and 6	bone	Teleostei	unknown	NA	unknown	fragment	unknown	unknown	absent	absent	unknown	unknown	unknown
136	3.2	GA IV	102/107	2	1	Burial 1 and 6	bone	Teleostei	unknown	NA	unknown	fragment	unknown	unknown	absent	absent	unknown	unknown	unknown
137	3.2	GA IV	102/107	2	1	Burial 1 and 6	bone	Teleostei	unknown	NA	unknown	fragment	unknown	unknown	absent	absent	unknown	unknown	unknown
138	3.2	GA IV	102/107	2	1	Burial 1 and 6	bone	Teleostei	unknown	NA	unknown	fragment	unknown	unknown	absent	absent	unknown	unknown	unknown
139	3.2	GA IV	102/107	2	1	Burial 1 and 6	bone	Teleostei	unknown	NA	unknown	fragment	unknown	unknown	absent	absent	unknown	unknown	unknown
140	3.2	GA IV	102/107	2	1	Burial 1 and 6	bone	Teleostei	unknown	NA	unknown	fragment	unknown	unknown	absent	absent	unknown	unknown	unknown
141	3.2	GA IV	102/107	2	1	Burial 1 and 6	bone	Teleostei	unknown	NA	unknown	fragment	unknown	unknown	absent	absent	unknown	unknown	unknown
142	3.2	GA IV	102/107	2	1	Burial 1 and 6	bone	Teleostei	unknown	NA	unknown	fragment	unknown	unknown	absent	absent	unknown	unknown	unknown
143	3.2	GA IV	102/107	2	1	Burial 1 and 6	bone	Teleostei	unknown	NA	unknown	fragment	unknown	unknown	absent	absent	unknown	unknown	unknown
144	3.2	GA IV	102/107	2	1	Burial 1 and 6	bone	Teleostei	unknown	NA	unknown	fragment	unknown	unknown	absent	absent	unknown	unknown	unknown
145	3.2	GA IV	102/107	2	1	Burial 1 and 6	bone	Teleostei	unknown	NA	unknown	fragment	unknown	unknown	absent	absent	unknown	unknown	unknown
146	3.2	GA IV	102/107	2	1	Burial 1 and 6	bone	Teleostei	unknown	NA	unknown	fragment	unknown	unknown	absent	absent	unknown	unknown	unknown
147	3.2	GA IV	102/107	2	1	Burial 1 and 6	bone	Teleostei	unknown	NA	unknown	fragment	unknown	unknown	absent	absent	unknown	unknown	unknown
148	3.2	GA IV	102/107	2	1	Burial 1 and 6	bone	Teleostei	unknown	NA	unknown	fragment	unknown	unknown	absent	absent	unknown	unknown	unknown
149	3.2	GA IV	102/107	2	1	Burial 1 and 6	bone	Teleostei	unknown	NA	unknown	fragment	unknown	unknown	absent	absent	unknown	unknown	unknown
150	3.2	GA IV	102/107	2	1	Burial 1 and 6	bone	Teleostei	limb	fin ray dorsal	NA	fragment	proximal + mesial	unknown	thermal alteration	completely charred	unknown	unknown	unknown
151	3.2	GA IV	102/107	2	1	Burial 1 and 6	bone	Teleostei	limb	fin ray lateral	unknown	fragment	proximal	unknown	absent	absent	unknown	unknown	unknown
152	3.2	GA IV	102/107	2	1	Burial 1 and 6	bone	Teleostei	limb	pterygiophore	NA	fragment	proximal	unknown	absent	absent	unknown	unknown	unknown
153	3.2	GA IV	102/107	2	1	Burial 1 and 6	bone	Teleostei	trunk	unknown	unknown	fragment	unknown	unknown	pathology	absent	unknown	unknown	unknown
154	3.2	GA IV	102/107	2	1	Burial 1 and 6	bone	Teleostei	trunk	unknown	unknown	fragment	unknown	unknown	pathology	absent	unknown	unknown	unknown
155	3.2	GA IV	102/107	2	1	Burial 1 and 6	bone	Reptilia	trunk	turtle shell	unknown	fragment	unknown	unknown	absent	absent	Testudines/Chelonia	unknown	unknown
156	3.2	GA IV	102/107	2	1	Burial 1 and 6	bone	Birds	limb	patella	unknown	intact	NA	young/adult	cut mark	absent	Procellariformes	Diomedeidae	Thalassarche sp.
157	3.2	GA IV	102/107	2	1	Burial 1 and 6	bone	Mammalia	trunk	rib	unknown	fragment	mesial	unknown	absent	absent	unknown	unknown	unknown
158	3.2	GA IV	102/107	2	1	Burial 1 and 6	bone	Mammalia	trunk	rib	unknown	fragment	extremity unknown	unknown	absent	absent	unknown	unknown	unknown
159	3.2	GA IV	102/107	2	1	Burial 1 and 6	bone	Mammalia	trunk	disc (epiphysis) vertebral	NA	intact	NA	young/adult	absent	absent	Carnivora	Otariidae	unknown
160	3.2	GA IV	102/107	2	1	Burial 1 and 6	bone	Mammalia	unknown	NA	unknown	fragment	mesial	unknown	thermal alteration	< 50% calcined	Cetartiodactyla	Cetacea (infraordem)	unknown
161	3.2	GA IV	102/107	2	1	Burial 1 and 6	bone	Mammalia	unknown	NA	unknown	fragment	mesial	unknown	thermal alteration	completely charred	Cetartiodactyla	Cetacea (infraordem)	unknown
162	3.2	GA IV	102/107	2	1	Burial 1 and 6	bone	Mammalia	unknown	NA	unknown	fragment	mesial	unknown	thermal alteration	completely charred	Cetartiodactyla	Cetacea (infraordem)	unknown
163	3.2	GA IV	102/107	2	1	Burial 1 and 6	bone	Mammalia	unknown	NA	unknown	fragment	mesial	unknown	absent	absent	unknown	unknown	unknown
165	3.2	GA IV	102/107	2	1	Burial 1 and 6	bone	Reptilia	trunk	turtle shell	unknown	fragment	unknown	unknown	thermal alteration	< 50% calcined	Testudines/Chelonia	unknown	unknown
166	3.2	GA IV	102/107	2	1	Burial 1 and 6	bone	Reptilia	trunk	turtle shell	unknown	fragment	unknown	unknown	absent	absent	Testudines/Chelonia	unknown	unknown
167	3.2	GA IV	102/107	2	1	Burial 1 and 6	bone	Mammalia	unknown	NA	unknown	fragment	mesial	unknown	absent	absent	unknown	unknown	unknown
168	3.2	GA IV	102/107	2	1	Burial 1 and 6	bone	Mammalia	unknown	NA	unknown	fragment	mesial	unknown	absent	absent	unknown	unknown	unknown
169	3.2	GA IV	102/107	2	1	Burial 1 and 6	bone	Mammalia	unknown	NA	unknown	fragment	mesial	unknown	absent	absent	unknown	unknown	unknown
170	3.2	GA IV	102/107	2	1	Burial 1 and 6	bone	Birds	limb	humerus	left	fragment	mesial	young/adult	absent	absent	Procellariformes	Diomedeidae	Thalassarche sp.
171	3.2	GA IV	102/107	2	1	Burial 1 and 6	bone	Birds	limb	femur	right	fragment	mesial	young/adult	absent	absent	Procellariformes	Diomedeidae	Thalassarche sp.
172	3.2	GA IV	102/107	2	1	Burial 1 and 6	bone	Birds	feet	phalanx mesial m. posterior	unknown	fragment	distal + mesial	young/adult	absent	absent	Procellariformes	Diomedeidae	Thalassarche sp.
173	3.2	GA IV	102/107	2	1	Burial 1 and 6	bone	Birds	limb	tibiatarsus	left	fragment	distal	young/adult	thermal alteration	completely calcined	Procellariformes	Diomedeidae	Thalassarche sp.
174	3.2	GA IV	102/107	2	1	Burial 1 and 6	bone	Birds	trunk	vertebrae	NA	intact	NA	young/adult	absent	absent	Procellariformes	Diomedeidae	Thalassarche sp.
175	3.2	GA IV	102/107	2	1	Burial 1 and 6	bone	Birds	limb	ulna	left	fragment	unknown	young/adult	absent	absent	Procellariformes	Diomedeidae	Thalassarche sp.
176	3.2	GA IV	102/107	2	1	Burial 1 and 6	bone	Birds	limb	ulna	right	fragment	unknown	young/adult	absent	absent	Procellariformes	Diomedeidae	Thalassarche sp.
177	3.2	GA IV	102/107	2	1	Burial 1 and 6	bone	Birds	feet	phalanx III m. anterior	left	intact	NA	young/adult	absent	absent	Procellariformes	Diomedeidae	Thalassarche sp.
178	3.2	GA IV	102/107	2	1	Burial 1 and 6	bone	Birds	cranium	beak	unknown	fragment	mesial	young/adult	absent	absent	Procellariformes	Diomedeidae	Thalassarche sp.
179	3.2	GA IV	102/107	2	1	Burial 1 and 6	bone	Birds	feet	phalanx III m. anterior	unknown	fragment	proximal + mesial	young/adult	absent	absent	Sphenisciformes	Spheniscidae	Spheniscus magellanicus
180	3.2	GA IV	102/107	2	1	Burial 1 and 6	bone	Birds	unknown	NA	unknown	fragment	unknown	unknown	absent	absent	unknown	unknown	unknown
181	3.2	GA IV	102/107	2	1	Burial 1 and 6	bone	Birds	feet	phalanx m. posterior	unknown	fragment	mesial	young/adult	absent	absent	Procellariformes	Diomedeidae	Thalassarche sp.
182	3.2	GA IV	102/107	2	1	Burial 1 and 6	bone	Birds	limb	tibiatarsus	unknown	fragment	mesial	young/adult	absent	absent	Procellariformes	Diomedeidae	Thalassarche sp.
183	3.2	GA IV	102/107	2	1	Burial 1 and 6	bone	Birds	limb	radius	unknown	fragment	mesial	young/adult	absent	absent	Procellariformes	Diomedeidae	Thalassarche sp.
184	3.2	GA IV	102/107	2	1	Burial 1 and 6	bone	Birds	limb	radius	unknown	fragment	mesial	young/adult	absent	absent	Procellariformes	Diomedeidae	Thalassarche sp.
185	3.2	GA IV	102/107	2	1	Burial 1 and 6	bone	unknown	trunk	vertebrae caudal	NA	fragment	NA	unknown	absent	absent	unknown	unknown	unknown
186	3.2	GA IV	102/107	2	1	Burial 1 and 6	bone	Birds	trunk	vertebrae	left	fragment	mesial	young/adult	absent	absent	Procellariformes	Diomedeidae	Thalassarche sp.
187	3.2	GA IV	102/107	2	1	Burial 1 and 6	bone	Birds	limb	radius	left	fragment	distal	young/adult	perforated	absent	Procellariformes	Diomedeidae	Thalassarche sp.
188	3.2	GA IV	102/107	2	1	Burial 1 and 6	bone	Birds	limb	ulna	left	fragment	proximal	young/adult	thermal alteration	slithly thermal altered	Procellariformes	Diomedeidae	Thalassarche sp.
189	3.2	GA IV	102/107	2	1	Burial 1 and 6	bone	Birds	feet	phalanx II m. anterior	unknown	fragment	distal	young/adult	absent	absent	Procellariformes	Diomedeidae	Thalassarche sp.
190	3.2	GA IV	102/107	2	1	Burial 1 and 6	bone	Birds	feet	phalanx II m. anterior	unknown	fragment	distal	young/adult	absent	absent	Procellariformes	Diomedeidae	Thalassarche sp.
191	3.2	GA IV	102/107	2	1	Burial 1 and 6	bone	Birds	limb	diaphysis	unknown	fragment	mesial	young/adult	absent	absent	unknown	unknown	unknown
192	3.2	GA IV	102/107	2	1	Burial 1 and 6	bone	Birds	limb	diaphysis	unknown	fragment	mesial	young/adult	absent	absent	unknown	unknown	unknown
193	3.2	GA IV	102/107	2	1	Burial 1 and 6	bone	Birds	limb	diaphysis	unknown	fragment	mesial	young/adult	absent	absent	unknown	unknown	unknown
194	3.2	GA IV	102/107	2	1	Burial 1 and 6	bone	Birds	limb	diaphysis	unknown	fragment	mesial	young/adult	absent	absent	unknown	unknown	unknown
195	3.2	GA IV	102/107	2	1	Burial 1 and 6	bone	Birds	limb	diaphysis	unknown	fragment	mesial	young/adult	absent	absent	unknown	unknown	unknown
196	3.2	GA IV	102/107	2	1	Burial 1 and 6	bone	Birds	limb	diaphysis	unknown	fragment	mesial	young/adult	absent	absent	unknown	unknown	unknown
197	3.2	GA IV	102/107	2	1	Burial 1 and 6	bone	Birds	limb	diaphysis	unknown	fragment	mesial	young/adult	absent	absent	unknown	unknown	unknown
198	3.2	GA IV	102/107	2	1	Burial 1 and 6	bone	Birds	limb	diaphysis	unknown	fragment	mesial	young/adult	absent	absent	unknown	unknown	unknown
199	3.2	GA IV	102/107	2	1	Burial 1 and 6	bone	Birds	limb	diaphysis	unknown	fragment	mesial	young/adult	absent	absent	unknown	unknown	unknown
200	3.2	GA IV	102/107	2	1	Burial 1 and 6	bone	Birds	limb	diaphysis	unknown	fragment	mesial	young/adult	absent	absent	unknown	unknown	unknown
201	3.2	GA IV	102/107	2	1	Burial 1 and 6	bone	Birds	limb	diaphysis	unknown	fragment	mesial	young/adult	absent	absent	unknown	unknown	unknown
202	3.2	GA IV	102/107	2	1	Burial 1 and 6	bone	Birds	limb	diaphysis	unknown	fragment	mesial	young/adult	absent	absent	unknown	unknown	unknown
203	3.2	GA IV	102/107	2	1	Burial 1 and 6	bone	Birds	limb	diaphysis	unknown	fragment	mesial	young/adult	absent	absent	unknown	unknown	unknown
204	3.2	GA IV	102/107	2	1	Burial 1 and 6	bone	Birds	limb	diaphysis	unknown	fragment	mesial	young/adult	absent	absent	unknown	unknown	unknown
205	3.2	GA IV	102/107	2	1	Burial 1 and 6	bone	Birds	limb	diaphysis	unknown	fragment	mesial	young/adult	absent	absent	unknown	unknown	unknown
206	3.2	GA IV	102/107	2	1	Burial 1 and 6	bone	Birds	limb	diaphysis	unknown	fragment	mesial	young/adult	absent	absent	unknown	unknown	unknown
207	3.2	GA IV	102/107	2	1	Burial 1 and 6	bone	Birds	limb	diaphysis	unknown	fragment	mesial	young/adult	absent	absent	unknown	unknown	unknown
208	3.2	GA IV	102/107	2	1	Burial 1 and 6	bone	Birds	limb	diaphysis	unknown	fragment	mesial	young/adult	absent	absent	unknown	unknown	unknown
209	3.2	GA IV	102/107	2	1	Burial 1 and 6	bone	Birds	limb	diaphysis	unknown	fragment	mesial	young/adult	absent	absent	unknown	unknown	unknown
210	3.2	GA IV	102/107	2	1	Burial 1 and 6	bone	Birds	limb	diaphysis	unknown	fragment	mesial	young/adult	absent	absent	unknown	unknown	unknown
211	3.2	GA IV	102/107	2	1	Burial 1 and 6	bone	Birds	limb	diaphysis	unknown	fragment	mesial	young/adult	thermal alteration	completely charred	unknown	unknown	unknown
212	3.2	GA IV	102/107	2	1	Burial 1 and 6	bone	Birds	limb	diaphysis	unknown	fragment	mesial	young/adult	thermal alteration	completely charred	unknown	unknown	unknown
213	3.2	GA IV	102/107	2	1	Burial 1 and 6	bone	Birds	limb	diaphysis	unknown	fragment	mesial	young/adult	thermal alteration	completely charred	unknown	unknown	unknown
214	3.2	GA IV	102/107	2	1	Burial 1 and 6	bone	Birds	unknown	NA	unknown	fragment	extremity unknown	unknown	absent	absent	unknown	unknown	unknown
215	3.2	GA IV	102/107	2	1	Burial 1 and 6	bone	Birds	unknown	NA	unknown	fragment	unknown	unknown	absent	absent	unknown	unknown	unknown
216	3.2	GA IV	102/107	2	1	Burial 1 and 6	bone	Birds	unknown	NA	unknown	fragment	unknown	unknown	absent	absent	unknown	unknown	unknown
217	3.2	GA IV	102/107	2	1	Burial 1 and 6	bone	Birds	unknown	NA	unknown	fragment	unknown	unknown	thermal alteration	completely calcined	unknown	unknown	unknown
218	3.2	GA IV	102/107	2	1	Burial 1 and 6	bone	Birds	unknown	NA	unknown	fragment	unknown	unknown	thermal alteration	completely calcined	unknown	unknown	unknown
219	3.2	GA IV	102/107	2	1	Burial 1 and 6	bone	Mammalia	limb	diaphysis	unknown	fragment	mesial	unknown	absent	absent	unknown	unknown	unknown
220	3.2	GA IV	102/107	2	1	Burial 1 and 6	bone	Birds	feet	phalanx m. posterior	unknown	intact	NA	young/adult	absent	absent	Sphenisciformes	Spheniscidae	Spheniscus magellanicus
220.1	3.2	GA IV	102/107	2	1	Burial 1 and 6	bone	Birds	limb	femur	right	intact	NA	young/adult	incision unknown	absent	Sphenisciformes	Spheniscidae	Spheniscus magellanicus
221	3.3	GA IV	102/107	2	2	Burial 1 and 6	shell	Gastropoda	shell	apex e columela	NA	fragment	NA	unknown	desmineralization	absent	unknown	unknown	unknown
222	3.3	GA IV	102/107	2	2	Burial 1 and 6	shell	Gastropoda	shell	columela	NA	fragment	NA	unknown	desmineralization	absent	unknown	unknown	unknown
223	3.3	GA IV	102/107	2	2	Burial 1 and 6	shell	Bivalvia	shell	unknown	unknown	fragment	NA	unknown	desmineralization	absent	unknown	unknown	unknown
224	3.3	GA IV	102/107	2	2	Burial 1 and 6	shell	Bivalvia	shell	charneira/umbo	left	fragment	NA	unknown	desmineralization	absent	Venerida	Veneridae	unknown
225	3.3	GA IV	102/107	2	2	Burial 1 and 6	shell	Bivalvia	shell	lip	unknown	fragment	NA	unknown	desmineralization	absent	Lucinida	Lucinidae	Phacoides pectinatus
226	3.3	GA IV	102/107	2	2	Burial 1 and 6	shell	Bivalvia	shell	unknown	unknown	fragment	NA	unknown	desmineralization	absent	Lucinida	Lucinidae	Phacoides pectinatus
227	3.4	GA IV	102/107	2	2	Burial 1 and 6	bone	Teleostei	trunk	vertebrae	NA	intact	NA	unknown	absent	absent	Siluriformes	Ariidae	unknown
228	3.4	GA IV	102/107	2	2	Burial 1 and 6	bone	Teleostei	trunk	vertebrae	NA	intact	NA	unknown	thermal alteration	completely charred	unknown	unknown	unknown
229	3.4	GA IV	102/107	2	2	Burial 1 and 6	bone	Teleostei	trunk	vertebrae	NA	fragment	NA	unknown	absent	absent	unknown	unknown	unknown
230	3.4	GA IV	102/107	2	2	Burial 1 and 6	bone	Teleostei	cranium	dental pharyngeal plaque	left	intact	NA	unknown	absent	absent	Perciformes	Carangidae	Trachinotus sp.
231	3.4	GA IV	102/107	2	2	Burial 1 and 6	bone	Teleostei	cranium	neurocranium	NA	fragment	NA	unknown	absent	absent	Siluriformes	Ariidae	unknown
232	3.4	GA IV	102/107	2	2	Burial 1 and 6	bone	Teleostei	cranium	operculum	right	fragment	proximal	unknown	absent	absent	Perciformes	Mugilidae	Mugil sp.
233	3.4	GA IV	102/107	2	2	Burial 1 and 6	bone	Mammalia	unknown	NA	unknown	fragment	mesial	unknown	absent	absent	unknown	unknown	unknown
234	3.4	GA IV	102/107	2	2	Burial 1 and 6	bone	Mammalia	unknown	NA	unknown	fragment	mesial	unknown	absent	absent	unknown	unknown	unknown
235	3.4	GA IV	102/107	2	2	Burial 1 and 6	bone	Mammalia	unknown	NA	unknown	fragment	unknown	unknown	thermal alteration	completely charred	unknown	unknown	unknown
236	3.4	GA IV	102/107	2	2	Burial 1 and 6	bone	Birds	trunk	vertebrae	unknown	fragment	proximal	unknown	absent	absent	Procellariformes	Diomedeidae	Thalassarche sp.
237	3.4	GA IV	102/107	2	2	Burial 1 and 6	bone	Birds	limb	radius	unknown	fragment	mesial	unknown	absent	absent	Procellariformes	Diomedeidae	Thalassarche sp.
238	3.4	GA IV	102/107	2	2	Burial 1 and 6	bone	Birds	limb	diaphysis	unknown	fragment	mesial	unknown	absent	absent	unknown	unknown	unknown
239	3.4	GA IV	102/107	2	2	Burial 1 and 6	bone	Birds	limb	diaphysis	unknown	fragment	mesial	unknown	thermal alteration	completely charred	unknown	unknown	unknown
240	3.4	GA IV	102/107	2	2	Burial 1 and 6	bone	Birds	limb	diaphysis	unknown	fragment	mesial	unknown	thermal alteration	completely charred	unknown	unknown	unknown
241	3.5	GA IV	102/107	2	2	Burial 1 and 6	bone	Teleostei	trunk	vertebrae	NA	fragment	NA	unknown	absent	absent	unknown	unknown	unknown
242	3.5	GA IV	102/107	2	2	Burial 1 and 6	bone	Teleostei	trunk	vertebrae	NA	fragment	NA	unknown	absent	absent	Siluriformes	Ariidae	unknown
243	3.5	GA IV	102/107	2	2	Burial 1 and 6	bone	Teleostei	limb	fin ray	unknown	fragment	proximal + mesial	unknown	thermal alteration	completely charred	Siluriformes	Ariidae	unknown
244	3.5	GA IV	102/107	2	2	Burial 1 and 6	bone	Teleostei	trunk	vertebral spine unknown	NA	fragment	proximal	unknown	absent	absent	unknown	unknown	unknown
245	3.5	GA IV	102/107	2	2	Burial 1 and 6	bone	Teleostei	trunk	vertebral spine unknown	NA	fragment	proximal	unknown	pathology	absent	unknown	unknown	unknown
246	3.5	GA IV	102/107	2	2	Burial 1 and 6	bone	Teleostei	unknown	NA	unknown	fragment	unknown	unknown	absent	absent	unknown	unknown	unknown
247	3.5	GA IV	102/107	2	2	Burial 1 and 6	bone	Mammalia	unknown	NA	unknown	fragment	extremity unknown	young	thermal alteration	completely charred	unknown	unknown	unknown
248	3.5	GA IV	102/107	2	2	Burial 1 and 6	bone	Mammalia	unknown	NA	unknown	fragment	mesial	unknown	thermal alteration	50% or > 50% charred	unknown	unknown	unknown
249	3.5	GA IV	102/107	2	2	Burial 1 and 6	bone	Mammalia	unknown	NA	unknown	fragment	mesial	unknown	thermal alteration	slithly thermal altered	unknown	unknown	unknown
250	3.5	GA IV	102/107	2	2	Burial 1 and 6	bone	Mammalia	unknown	NA	unknown	fragment	mesial	unknown	thermal alteration	slithly thermal altered	unknown	unknown	unknown
251	3.5	GA IV	102/107	2	2	Burial 1 and 6	bone	Mammalia	unknown	NA	unknown	fragment	mesial	unknown	thermal alteration	slithly thermal altered	unknown	unknown	unknown
252	3.5	GA IV	102/107	2	2	Burial 1 and 6	bone	Birds	limb	diaphysis	unknown	fragment	mesial	unknown	absent	absent	unknown	unknown	unknown
253	3.5	GA IV	102/107	2	2	Burial 1 and 6	bone	Birds	limb	diaphysis	unknown	fragment	mesial	unknown	absent	absent	unknown	unknown	unknown
254	3.5	GA IV	102/107	2	2	Burial 1 and 6	bone	Birds	limb	diaphysis	unknown	fragment	mesial	unknown	absent	absent	unknown	unknown	unknown
255	3.5	GA IV	102/107	2	2	Burial 1 and 6	bone	Birds	limb	diaphysis	unknown	fragment	mesial	unknown	absent	absent	unknown	unknown	unknown
256	3.5	GA IV	102/107	2	2	Burial 1 and 6	bone	Birds	limb	diaphysis	unknown	fragment	mesial	unknown	absent	absent	unknown	unknown	unknown
257	3.5	GA IV	102/107	2	2	Burial 1 and 6	bone	Birds	limb	diaphysis	unknown	fragment	mesial	unknown	absent	absent	unknown	unknown	unknown
258	3.5	GA IV	102/107	2	2	Burial 1 and 6	bone	Teleostei	unknown	NA	unknown	fragment	unknown	unknown	absent	absent	unknown	unknown	unknown
259	3.5	GA IV	102/107	2	2	Burial 1 and 6	bone	Teleostei	unknown	NA	unknown	fragment	unknown	unknown	absent	absent	unknown	unknown	unknown
260	3.5	GA IV	102/107	2	2	Burial 1 and 6	bone	Birds	limb	humerus	unknown	fragment	proximal	unknown	absent	absent	Procellariformes	Diomedeidae	Thalassarche sp.
261	3.5	GA IV	102/107	2	2	Burial 1 and 6	bone	Birds	trunk	coracoid	right	fragment	proximal + mesial	unknown	absent	absent	Procellariformes	Diomedeidae	Thalassarche sp.
262	3.5	GA IV	102/107	2	2	Burial 1 and 6	bone	Birds	limb	ulna	right	fragment	distal	unknown	absent	absent	Procellariformes	Diomedeidae	Thalassarche sp.			Encontrada entre as costelas do Sep. 1
263	NA	GA IV	102/107	1	2	Burial 1	shell	Bivalvia	shell	charneira/umbo	right	fragment	NA	unknown	desmineralization	absent	Venerida	Veneridae	unknown			Encontrada sobre o peito do Sep. 1
264	NA	GA IV	102/107	1	2	Burial 1	shell	Gastropoda	shell	shell intact	NA	fragment	NA	unknown	desmineralization	absent	Neogastropoda	Olividae	Olivancillaria auricularia			Coletado como fauna associada ao Sep. 1
265	NA	GA IV	102/107	1	2	Burial 1	bone	Teleostei	cranium	dentary	right	fragment	distal + mesial	unknown	absent	absent	Siluriformes	Ariidae	unknown			Coletado como fauna associada ao Sep. 1
266	NA	GA IV	102/107	1	2	Burial 1	bone	Teleostei	cranium	cleithrum	left	intact	NA	unknown	absent	absent	Siluriformes	Ariidae	unknown
267	NA	GA IV	102/107	1	2	Burial 1	bone	Mammalia	cranium	acoustic meatus	left	fragment	NA	young/adult	absent	absent	unknown	unknown	unknown			Coletado como fauna associada ao Sep. 1
268	NA	GA IV	102/107	1	2	Burial 1	bone	Birds	trunk	quilha/sternum	NA	fragment	proximal	young/adult	absent	absent	Procellariformes	Diomedeidae	Thalassarche sp.			Coletado como fauna associada ao Sep. 1
269	NA	GA IV	102/107	1	2	Burial 1	bone	Birds	trunk	quilha/sternum	NA	fragment	proximal	young/adult	absent	absent	Procellariformes	Diomedeidae	Thalassarche sp.			Coletado como fauna associada ao Sep. 1
270	NA	GA IV	102/107	1	2	Burial 1	bone	Birds	limb	ulna	left	fragment	mesial	young/adult	absent	absent	Procellariformes	Diomedeidae	Thalassarche sp.			Coletado como fauna associada ao Sep. 1
271	NA	GA IV	102/107	1	2	Burial 1	bone	Teleostei	cranium	pre maxila	left	fragment	mesial + proximal	unknown	perforated	absent	Perciformes	Sciaenidae	Micropogonias furnieri			Coletado como fauna associada ao Sep. 1
272	NA	GA IV	102/107	1	2	Burial 1	bone	Birds	limb	diaphysis	unknown	fragment	mesial	unknown	absent	absent	unknown	unknown	unknown			Coletado como fauna associada ao Sep. 1
273	NA	GA IV	102/107	1	2	Burial 1	bone	Birds	limb	diaphysis	unknown	fragment	mesial	unknown	absent	absent	unknown	unknown	unknown			Coletado como fauna associada ao Sep. 1
274	NA	GA IV	102/107	1	2	Burial 1	bone	Birds	limb	diaphysis	unknown	fragment	mesial	unknown	absent	absent	unknown	unknown	unknown			Coletado como fauna associada ao Sep. 1
275	NA	GA IV	102/107	1	2	Burial 1	bone	Birds	limb	diaphysis	unknown	fragment	mesial	unknown	absent	absent	unknown	unknown	unknown			Coletado como fauna associada ao Sep. 1
276	NA	GA IV	102/107	1	2	Burial 1	bone	Birds	limb	diaphysis	unknown	fragment	mesial	unknown	absent	absent	unknown	unknown	unknown			Coletado como fauna associada ao Sep. 1
277	NA	GA IV	102/107	1	2	Burial 1	bone	Birds	limb	diaphysis	unknown	fragment	mesial	unknown	absent	absent	unknown	unknown	unknown			Coletado como fauna associada ao Sep. 1
278	NA	GA IV	102/107	1	2	Burial 1	bone	Birds	limb	diaphysis	unknown	fragment	mesial	unknown	absent	absent	unknown	unknown	unknown			Coletado como fauna associada ao Sep. 1
279	NA	GA IV	102/107	1	2	Burial 1	bone	Birds	limb	diaphysis	unknown	fragment	mesial	unknown	absent	absent	unknown	unknown	unknown			Coletado como fauna associada ao Sep. 1
280	NA	GA IV	102/107	1	2	Burial 1	bone	Birds	limb	diaphysis	unknown	fragment	mesial	unknown	absent	absent	unknown	unknown	unknown			Coletado como fauna associada ao Sep. 1
281	NA	GA IV	102/107	1	2	Burial 1	bone	Birds	limb	diaphysis	unknown	fragment	mesial	unknown	absent	absent	unknown	unknown	unknown			Coletado como fauna associada ao Sep. 1
282	NA	GA IV	102/107	1	2	Burial 1	bone	Birds	limb	diaphysis	unknown	fragment	mesial	unknown	absent	absent	unknown	unknown	unknown			Coletado como fauna associada ao Sep. 1
283	NA	GA IV	102/107	1	2	Burial 1	shell	Bivalvia	shell	lip	unknown	fragment	NA	unknown	desmineralization	absent	Lucinida	Lucinidae	Phacoides pectinatus			Coletado como fauna associada ao Sep. 1
284	NA	GA IV	102/107	1	2	Burial 1	shell	Bivalvia	shell	unknown	unknown	fragment	NA	unknown	desmineralization	absent	unknown	unknown	unknown			Coletado como fauna associada ao Sep. 1
285	NA	GA IV	102/107	1	2	Burial 1	shell	Bivalvia	shell	unknown	unknown	fragment	NA	unknown	desmineralization	absent	unknown	unknown	unknown			Coletado como fauna associada ao Sep. 1
286	NA	GA IV	102/107	1	2	Burial 1	shell	Bivalvia	shell	unknown	unknown	fragment	NA	unknown	desmineralization	absent	unknown	unknown	unknown			Coletado como fauna associada ao Sep. 1
287	NA	GA IV	102/107	1	2	Burial 1	shell	Bivalvia	shell	unknown	unknown	fragment	NA	unknown	desmineralization	absent	unknown	unknown	unknown			Coletado como fauna associada ao Sep. 1
288	NA	GA IV	102/107	1	2	Burial 1	shell	Bivalvia	shell	unknown	unknown	fragment	NA	unknown	desmineralization	absent	unknown	unknown	unknown			Coletado como fauna associada ao Sep. 1
289	NA	GA IV	102/107	1	2	Burial 1	shell	Bivalvia	shell	unknown	unknown	fragment	NA	unknown	desmineralization	absent	unknown	unknown	unknown			Coletado como fauna associada ao Sep. 1
290	NA	GA IV	102/107	1	2	Burial 1	shell	Bivalvia	shell	unknown	unknown	fragment	NA	unknown	desmineralization	absent	unknown	unknown	unknown			Coletado como fauna associada ao Sep. 1
291	NA	GA IV	102/107	1	2	Burial 1	shell	Bivalvia	shell	unknown	unknown	fragment	NA	unknown	desmineralization	absent	unknown	unknown	unknown			Coletado como fauna associada ao Sep. 1
292	NA	GA IV	102/107	1	2	Burial 1	shell	Bivalvia	shell	unknown	unknown	fragment	NA	unknown	desmineralization	absent	unknown	unknown	unknown			Coletado como fauna associada ao Sep. 1
293	NA	GA IV	102/107	1	2	Burial 1	shell	Bivalvia	shell	unknown	unknown	fragment	NA	unknown	desmineralization	absent	unknown	unknown	unknown			Coletado como fauna associada ao Sep. 1
294	NA	GA IV	102/107	1	2	Burial 1	shell	Gastropoda	shell	apex e columela	NA	fragment	NA	unknown	desmineralization	absent	Neogastropoda	Olividae	Olivancillaria auricularia
295	NA	GA IV	102/107	1	2	Burial 1	bone	unknown	cranium	NA	unknown	fragment	unknown	unknown	absent	absent	unknown	unknown	unknown
296	NA	GA IV	102/107	1	2	Burial 1	bone	unknown	cranium	NA	unknown	fragment	unknown	unknown	absent	absent	unknown	unknown	unknown
297	NA	GA IV	102/107	1	2	Burial 1	bone	unknown	cranium	NA	unknown	fragment	unknown	unknown	absent	absent	unknown	unknown	unknown			Coletado como fauna associada ao Sep. 1
298	NA	GA IV	102/107	1	2	Burial 1	bone	Mammalia	unknown	NA	unknown	fragment	mesial	unknown	absent	absent	unknown	unknown	unknown			Coletado como fauna associada ao Sep. 1
299	NA	GA IV	102/107	1	2	Burial 1	bone	Mammalia	unknown	NA	unknown	fragment	mesial	unknown	absent	absent	unknown	unknown	unknown			Coletado como fauna associada ao Sep. 1
300	NA	GA IV	102/107	1	2	Burial 1	bone	Mammalia	unknown	NA	unknown	fragment	mesial	unknown	absent	absent	unknown	unknown	unknown			Coletado como fauna associada ao Sep. 1
301	NA	GA IV	102/107	1	2	Burial 1	bone	Mammalia	unknown	NA	unknown	fragment	mesial	unknown	absent	absent	unknown	unknown	unknown			Coletado como fauna associada ao Sep. 1
302	NA	GA IV	102/107	1	2	Burial 1	bone	Mammalia	unknown	NA	unknown	fragment	mesial	unknown	absent	absent	unknown	unknown	unknown			Coletado como fauna associada ao Sep. 1
303	NA	GA IV	102/107	1	2	Burial 1	bone	Mammalia	unknown	NA	unknown	fragment	mesial	unknown	absent	absent	unknown	unknown	unknown			Coletado como fauna associada ao Sep. 1
304	NA	GA IV	102/107	1	2	Burial 1	bone	Mammalia	unknown	NA	unknown	fragment	mesial	unknown	absent	absent	unknown	unknown	unknown			Coletado como fauna associada ao Sep. 1
305	NA	GA IV	102/107	1	2	Burial 1	bone	Mammalia	unknown	NA	unknown	fragment	mesial	unknown	thermal alteration	completely charred	unknown	unknown	unknown			Coletado como fauna associada ao Sep. 1
306	NA	GA IV	102/107	1	2	Burial 1	bone	Mammalia	unknown	NA	unknown	fragment	mesial	unknown	thermal alteration	completely charred	unknown	unknown	unknown			Coletado como fauna associada ao Sep. 1
307	NA	GA IV	102/107	1	2	Burial 1	bone	Mammalia	unknown	NA	unknown	fragment	mesial	unknown	thermal alteration	completely charred	unknown	unknown	unknown
308	NA	GA IV	102/107	2	x	Burial 1	bone	Teleostei	trunk	vertebrae	NA	intact	NA	unknown	absent	absent	unknown	unknown	unknown
309	NA	GA IV	102/107	2	x	Burial 1	bone	Teleostei	trunk	vertebrae	NA	intact	NA	unknown	thermal alteration	completely charred	unknown	unknown	unknown
310	NA	GA IV	102/107	2	x	Burial 1	bone	Teleostei	trunk	vertebrae	NA	intact	NA	unknown	absent	absent	unknown	unknown	unknown
311	NA	GA IV	102/107	2	x	Burial 1	bone	Teleostei	trunk	vertebrae	NA	intact	NA	unknown	absent	absent	unknown	unknown	unknown
312	NA	GA IV	102/107	2	x	Burial 1	bone	Teleostei	trunk	vertebrae	NA	intact	NA	unknown	absent	absent	unknown	unknown	unknown
313	NA	GA IV	102/107	2	x	Burial 1	bone	Teleostei	trunk	vertebrae	NA	intact	NA	unknown	absent	absent	unknown	unknown	unknown
314	NA	GA IV	102/107	2	x	Burial 1	bone	Teleostei	trunk	vertebrae	NA	intact	NA	unknown	absent	absent	unknown	unknown	unknown
315	NA	GA IV	102/107	2	x	Burial 1	bone	Teleostei	trunk	vertebrae	NA	intact	NA	unknown	absent	absent	unknown	unknown	unknown
316	NA	GA IV	102/107	2	x	Burial 1	bone	Teleostei	trunk	vertebrae	NA	intact	NA	unknown	absent	absent	unknown	unknown	unknown
317	NA	GA IV	102/107	2	x	Burial 1	bone	Teleostei	trunk	vertebrae	NA	intact	NA	unknown	absent	absent	unknown	unknown	unknown
318	NA	GA IV	102/107	2	x	Burial 1	bone	Teleostei	trunk	vertebrae	NA	intact	NA	unknown	absent	absent	unknown	unknown	unknown
319	NA	GA IV	102/107	2	x	Burial 1	bone	Teleostei	trunk	vertebrae	NA	fragment	NA	unknown	absent	absent	unknown	unknown	unknown
320	NA	GA IV	102/107	2	x	Burial 1	bone	Teleostei	trunk	vertebrae	NA	fragment	NA	unknown	absent	absent	unknown	unknown	unknown
321	NA	GA IV	102/107	2	x	Burial 1	bone	Teleostei	trunk	vertebrae	NA	fragment	NA	unknown	absent	absent	unknown	unknown	unknown
322	NA	GA IV	102/107	2	x	Burial 1	bone	Teleostei	trunk	vertebrae	NA	fragment	NA	unknown	absent	absent	unknown	unknown	unknown
323	NA	GA IV	102/107	2	x	Burial 1	bone	Teleostei	trunk	vertebrae	NA	fragment	NA	unknown	absent	absent	unknown	unknown	unknown
324	NA	GA IV	102/107	2	x	Burial 1	bone	Teleostei	trunk	vertebrae	NA	fragment	NA	unknown	thermal alteration	completely charred	unknown	unknown	unknown
325	NA	GA IV	102/107	2	x	Burial 1	bone	Teleostei	trunk	vertebrae	NA	fragment	NA	unknown	thermal alteration	completely calcined	unknown	unknown	unknown
326	NA	GA IV	102/107	2	x	Burial 1	bone	Teleostei	trunk	vertebrae	NA	fragment	NA	unknown	thermal alteration	completely calcined	unknown	unknown	unknown
327	NA	GA IV	102/107	2	x	Burial 1	bone	Teleostei	trunk	vertebrae	NA	fragment	NA	unknown	thermal alteration	completely calcined	unknown	unknown	unknown
328	NA	GA IV	102/107	2	x	Burial 1	bone	Teleostei	trunk	vertebrae	NA	fragment	NA	unknown	thermal alteration	completely calcined	unknown	unknown	unknown
329	NA	GA IV	102/107	2	x	Burial 1	bone	Teleostei	trunk	vertebrae	NA	fragment	NA	unknown	thermal alteration	completely calcined	unknown	unknown	unknown
330	NA	GA IV	102/107	2	x	Burial 1	bone	Teleostei	trunk	vertebrae	NA	intact	NA	unknown	absent	absent	unknown	unknown	unknown
331	NA	GA IV	102/107	2	x	Burial 1	bone	Teleostei	trunk	vertebrae	NA	intact	NA	unknown	absent	absent	unknown	unknown	unknown
332	NA	GA IV	102/107	2	x	Burial 1	bone	Teleostei	trunk	vertebrae	NA	intact	NA	unknown	absent	absent	unknown	unknown	unknown
333	NA	GA IV	102/107	2	x	Burial 1	bone	Teleostei	trunk	vertebrae	NA	intact	NA	unknown	absent	absent	unknown	unknown	unknown
334	NA	GA IV	102/107	2	x	Burial 1	bone	Teleostei	trunk	vertebrae	NA	intact	NA	unknown	absent	absent	unknown	unknown	unknown
335	NA	GA IV	102/107	2	x	Burial 1	bone	Teleostei	trunk	vertebrae	NA	fragment	NA	unknown	absent	absent	unknown	unknown	unknown
336	NA	GA IV	102/107	2	x	Burial 1	tooth	Teleostei	tooth	dental plaque tooth	unknown	intact	unknown	unknown	absent	absent	Perciformes	Sciaenidae	Pogonias cromis
337	NA	GA IV	102/107	2	x	Burial 1	tooth	Teleostei	tooth	dental plaque tooth	unknown	intact	unknown	unknown	absent	absent	Perciformes	Sciaenidae	Pogonias cromis			Coletado na cova do Sep. 1
338	NA	GA IV	102/107	2	x	Burial 1	bone	Teleostei	cranium	neurocranium	unknown	fragment	mesial	unknown	absent	absent	Siluriformes	Ariidae	unknown			Coletado na cova do Sep. 1
339	NA	GA IV	102/107	2	x	Burial 1	bone	Teleostei	cranium	neurocranium	unknown	fragment	mesial	unknown	absent	absent	Siluriformes	Ariidae	unknown			Coletado na cova do Sep. 1
340	NA	GA IV	102/107	2	x	Burial 1	bone	Teleostei	cranium	dental pharyngeal plaque	left	intact	NA	unknown	absent	absent	Perciformes	Carangidae	Trachinotus sp.			Coletado na cova do Sep. 1
341	NA	GA IV	102/107	2	x	Burial 1	bone	Teleostei	cranium	dental pharyngeal plaque	left	intact	NA	unknown	thermal alteration	completely calcined	Perciformes	Carangidae	Trachinotus sp.			Coletado na cova do Sep. 1
342	NA	GA IV	102/107	2	x	Burial 1	bone	Teleostei	cranium	palatal dental plaque	right	intact	NA	unknown	thermal alteration	completely calcined	Perciformes	Carangidae	Trachinotus sp.
343	NA	GA IV	102/107	2	x	Burial 1	bone	Teleostei	cranium	basiocciptal	NA	fragment	distal + mesial	unknown	thermal alteration	slithly thermal altered	Perciformes	Centropomidae	Centropomus sp.
344	NA	GA IV	102/107	2	x	Burial 1	bone	Teleostei	limb	fin ray dorsal	NA	fragment	proximal + mesial	unknown	absent	absent	Perciformes	Centropomidae	Centropomus sp.			Coletado na cova do Sep. 1
345	NA	GA IV	102/107	2	x	Burial 1	bone	Teleostei	limb	fin ray dorsal	NA	fragment	proximal + mesial	unknown	absent	absent	unknown	unknown	unknown			Coletado na cova do Sep. 1
346	NA	GA IV	102/107	2	x	Burial 1	bone	Teleostei	limb	fin ray dorsal	NA	fragment	proximal + mesial	unknown	absent	absent	unknown	unknown	unknown			Coletado na cova do Sep. 1
347	NA	GA IV	102/107	2	x	Burial 1	bone	Teleostei	limb	fin ray dorsal	NA	fragment	mesial	unknown	absent	absent	unknown	unknown	unknown			Coletado na cova do Sep. 1
348	NA	GA IV	102/107	2	x	Burial 1	bone	Teleostei	limb	fin ray dorsal	NA	fragment	proximal + mesial	unknown	thermal alteration	completely calcined	unknown	unknown	unknown			Coletado na cova do Sep. 1
349	NA	GA IV	102/107	2	x	Burial 1	bone	Teleostei	limb	pterygiophore	NA	fragment	distal + mesial	unknown	pathology	absent	unknown	unknown	unknown			Coletado na cova do Sep. 1
350	NA	GA IV	102/107	2	x	Burial 1	bone	Teleostei	trunk	unknown	unknown	fragment	unknown	unknown	pathology	absent	unknown	unknown	unknown			Coletado na cova do Sep. 1
351	NA	GA IV	102/107	2	x	Burial 1	bone	Teleostei	trunk	unknown	unknown	fragment	unknown	unknown	pathology	absent	unknown	unknown	unknown			Coletado na cova do Sep. 1
352	NA	GA IV	102/107	2	x	Burial 1	bone	Teleostei	limb	unknown	unknown	fragment	mesial + proximal	unknown	thermal alteration e pathology	completely calcined	unknown	unknown	unknown			Coletado na cova do Sep. 1
353	NA	GA IV	102/107	2	x	Burial 1	bone	Teleostei	unknown	NA	unknown	fragment	unknown	unknown	absent	absent	unknown	unknown	unknown			Coletado na cova do Sep. 1
354	NA	GA IV	102/107	2	x	Burial 1	bone	Teleostei	unknown	NA	unknown	fragment	unknown	unknown	absent	absent	unknown	unknown	unknown			Coletado na cova do Sep. 1
355	NA	GA IV	102/107	2	x	Burial 1	bone	Teleostei	unknown	NA	unknown	fragment	unknown	unknown	absent	absent	unknown	unknown	unknown			Coletado na cova do Sep. 1
356	NA	GA IV	102/107	2	x	Burial 1	bone	Teleostei	unknown	NA	unknown	fragment	unknown	unknown	absent	absent	unknown	unknown	unknown			Coletado na cova do Sep. 1
357	NA	GA IV	102/107	2	x	Burial 1	bone	Teleostei	unknown	NA	unknown	fragment	unknown	unknown	absent	absent	unknown	unknown	unknown			Coletado na cova do Sep. 1
358	NA	GA IV	102/107	2	x	Burial 1	bone	Teleostei	unknown	NA	unknown	fragment	unknown	unknown	thermal alteration	completely charred	unknown	unknown	unknown			Coletado na cova do Sep. 1
359	NA	GA IV	102/107	2	x	Burial 1	bone	Teleostei	limb	fin ray dorsal	NA	fragment	proximal + mesial	unknown	thermal alteration	slithly thermal altered	Siluriformes	Ariidae	unknown			Coletado na cova do Sep. 1
360	NA	GA IV	102/107	2	x	Burial 1	bone	Teleostei	cranium	maxilla	left	fragment	distal	unknown	absent	absent	Perciformes	Centropomidae	Centropomus sp.			Coletado na cova do Sep. 1
361	NA	GA IV	102/107	2	x	Burial 1	bone	Teleostei	cranium	dentary	unknown	fragment	distal	unknown	absent	absent	unknown	unknown	unknown			Coletado na cova do Sep. 1
362	NA	GA IV	102/107	2	x	Burial 1	bone	Birds	limb	tibiatarsus	right	fragment	distal + mesial	unknown	abrasion/wear	absent	Procellariformes	Diomedeidae	Thalassarche sp.			Coletado na cova do Sep. 1
363	NA	GA IV	102/107	2	x	Burial 1	bone	Birds	trunk	scapula	left	fragment	mesial + proximal	unknown	absent	absent	Procellariformes	Diomedeidae	Thalassarche sp.			Coletado na cova do Sep. 1
364	NA	GA IV	102/107	2	x	Burial 1	bone	Birds	trunk	vertebrae	NA	fragment	NA	unknown	thermal alteration	completely calcined	Procellariformes	Diomedeidae	Thalassarche sp.			Coletado na cova do Sep. 1
365	NA	GA IV	102/107	2	x	Burial 1	shell	Bivalvia	shell	charneira/umbo	right	fragment	NA	unknown	desmineralization	absent	Venerida	Veneridae	unknown			Coletado na cova do Sep. 1
366	NA	GA IV	102/107	2	x	Burial 1	shell	Bivalvia	shell	lip	unknown	fragment	NA	unknown	desmineralization	absent	unknown	unknown	unknown			Coletado na cova do Sep. 1
367	NA	GA IV	102/107	2	x	Burial 1	shell	Bivalvia	shell	lip	unknown	fragment	NA	unknown	desmineralization	absent	Lucinida	Lucinidae	Phacoides pectinatus			Coletado na cova do Sep. 1
368	NA	GA IV	102/107	2	x	Burial 1	shell	Bivalvia	shell	unknown	unknown	fragment	NA	unknown	desmineralization	absent	unknown	unknown	unknown			Coletado na cova do Sep. 1
369	NA	GA IV	102/107	2	x	Burial 1	shell	Gastropoda	shell	apex	NA	fragment	NA	unknown	desmineralization	absent	unknown	unknown	unknown			Coletado na cova do Sep. 1
370	NA	GA IV	102/107	2	x	Burial 1	shell	Gastropoda	shell	columela	NA	fragment	NA	unknown	desmineralization	absent	unknown	unknown	unknown			Coletado na cova do Sep. 1
371	NA	GA IV	102/107	2	x	Burial 1	shell	Gastropoda	shell	columela	NA	fragment	NA	unknown	desmineralization	absent	unknown	unknown	unknown			Coletado na cova do Sep. 1
372	NA	GA IV	102/107	2	x	Burial 1	bone	Birds	feet	tarsometatarsus	left	fragment	distal	unknown	absent	absent	Procellariformes	Diomedeidae	Thalassarche sp.			Coletado na cova do Sep. 1
373	NA	GA IV	102/107	2	x	Burial 1	bone	Birds	feet	phalanx m. posterior	unknown	fragment	mesial + proximal	unknown	absent	absent	Procellariformes	Diomedeidae	Thalassarche sp.			Coletado na cova do Sep. 1
374	NA	GA IV	102/107	2	x	Burial 1	bone	unknown	cranium	unknown	unknown	fragment	unknown	unknown	absent	absent	unknown	unknown	unknown			Coletado na cova do Sep. 1
376	NA	GA IV	102/107	2	x	Burial 1	bone	Birds	limb	diaphysis	unknown	fragment	mesial	unknown	absent	absent	unknown	unknown	unknown			Coletado na cova do Sep. 1
377	NA	GA IV	102/107	2	x	Burial 1	bone	Birds	limb	diaphysis	unknown	fragment	mesial	unknown	absent	absent	unknown	unknown	unknown			Coletado na cova do Sep. 1
378	NA	GA IV	102/107	2	x	Burial 1	bone	Birds	limb	diaphysis	unknown	fragment	mesial	unknown	absent	absent	unknown	unknown	unknown			Coletado na cova do Sep. 1
379	NA	GA IV	102/107	2	x	Burial 1	bone	Birds	limb	diaphysis	unknown	fragment	mesial	unknown	absent	absent	unknown	unknown	unknown			Coletado na cova do Sep. 1
380	NA	GA IV	102/107	2	x	Burial 1	bone	Birds	limb	diaphysis	unknown	fragment	mesial	unknown	absent	absent	unknown	unknown	unknown			Coletado na cova do Sep. 1
381	NA	GA IV	102/107	2	x	Burial 1	bone	Birds	limb	diaphysis	unknown	fragment	mesial	unknown	absent	absent	unknown	unknown	unknown			Coletado na cova do Sep. 1
382	NA	GA IV	102/107	2	x	Burial 1	bone	Birds	limb	diaphysis	unknown	fragment	mesial	unknown	absent	absent	unknown	unknown	unknown			Coletado na cova do Sep. 1
383	NA	GA IV	102/107	2	x	Burial 1	bone	Birds	limb	diaphysis	unknown	fragment	mesial	unknown	absent	absent	unknown	unknown	unknown			Coletado na cova do Sep. 1
384	NA	GA IV	102/107	2	x	Burial 1	bone	Birds	limb	diaphysis	unknown	fragment	mesial	unknown	absent	absent	unknown	unknown	unknown			Coletado na cova do Sep. 1
385	NA	GA IV	102/107	2	x	Burial 1	bone	Birds	limb	diaphysis	unknown	fragment	mesial	unknown	absent	absent	unknown	unknown	unknown			Coletado na cova do Sep. 1
386	NA	GA IV	102/107	2	x	Burial 1	bone	Birds	limb	diaphysis	unknown	fragment	mesial	unknown	absent	absent	unknown	unknown	unknown			Coletado na cova do Sep. 1
387	NA	GA IV	102/107	2	x	Burial 1	bone	Birds	limb	diaphysis	unknown	fragment	mesial	unknown	absent	absent	unknown	unknown	unknown			Coletado na cova do Sep. 1
388	NA	GA IV	102/107	2	x	Burial 1	bone	Birds	limb	diaphysis	unknown	fragment	mesial	unknown	absent	absent	unknown	unknown	unknown			Coletado na cova do Sep. 1
389	NA	GA IV	102/107	2	x	Burial 1	bone	Birds	limb	diaphysis	unknown	fragment	mesial	unknown	absent	absent	unknown	unknown	unknown			Coletado na cova do Sep. 1
390	NA	GA IV	102/107	2	x	Burial 1	bone	Birds	limb	diaphysis	unknown	fragment	mesial	unknown	absent	absent	unknown	unknown	unknown			Coletado na cova do Sep. 1
391	NA	GA IV	102/107	2	x	Burial 1	bone	Birds	limb	diaphysis	unknown	fragment	mesial	unknown	absent	absent	unknown	unknown	unknown			Coletado na cova do Sep. 1
392	NA	GA IV	102/107	2	x	Burial 1	bone	Birds	limb	diaphysis	unknown	fragment	mesial	unknown	absent	absent	unknown	unknown	unknown			Coletado na cova do Sep. 1
393	NA	GA IV	102/107	2	x	Burial 1	bone	Birds	limb	diaphysis	unknown	fragment	mesial	unknown	absent	absent	unknown	unknown	unknown			Coletado na cova do Sep. 1
394	NA	GA IV	102/107	2	x	Burial 1	bone	Birds	limb	diaphysis	unknown	fragment	mesial	unknown	absent	absent	unknown	unknown	unknown			Coletado na cova do Sep. 1
395	NA	GA IV	102/107	2	x	Burial 1	bone	Birds	limb	diaphysis	unknown	fragment	mesial	unknown	absent	absent	unknown	unknown	unknown			Coletado na cova do Sep. 1
396	NA	GA IV	102/107	2	x	Burial 1	bone	Birds	limb	diaphysis	unknown	fragment	mesial	unknown	absent	absent	unknown	unknown	unknown			Coletado na cova do Sep. 1
397	NA	GA IV	102/107	2	x	Burial 1	bone	Birds	limb	diaphysis	unknown	fragment	mesial	unknown	absent	absent	unknown	unknown	unknown			Coletado na cova do Sep. 1
398	NA	GA IV	102/107	2	x	Burial 1	bone	Birds	limb	diaphysis	unknown	fragment	mesial	unknown	absent	absent	unknown	unknown	unknown			Coletado na cova do Sep. 1
399	NA	GA IV	102/107	2	x	Burial 1	bone	Birds	limb	diaphysis	unknown	fragment	mesial	unknown	thermal alteration	slithly thermal altered	unknown	unknown	unknown			Coletado na cova do Sep. 1
400	NA	GA IV	102/107	2	x	Burial 1	bone	Birds	limb	diaphysis	unknown	fragment	mesial	unknown	thermal alteration	slithly thermal altered	unknown	unknown	unknown			Coletado na cova do Sep. 1
401	NA	GA IV	102/107	2	x	Burial 1	bone	Birds	limb	diaphysis	unknown	fragment	mesial	unknown	thermal alteration	slithly thermal altered	unknown	unknown	unknown			Coletado na cova do Sep. 1
402	NA	GA IV	102/107	2	x	Burial 1	bone	Birds	limb	diaphysis	unknown	fragment	mesial	unknown	thermal alteration	slithly thermal altered	unknown	unknown	unknown			Coletado na cova do Sep. 1
403	NA	GA IV	102/107	2	x	Burial 1	bone	Birds	limb	diaphysis	unknown	fragment	mesial	unknown	thermal alteration	slithly thermal altered	unknown	unknown	unknown			Coletado na cova do Sep. 1
404	NA	GA IV	102/107	2	x	Burial 1	bone	Birds	limb	diaphysis	unknown	fragment	mesial	unknown	thermal alteration	slithly thermal altered	unknown	unknown	unknown			Coletado na cova do Sep. 1
405	NA	GA IV	102/107	2	x	Burial 1	bone	Birds	limb	diaphysis	unknown	fragment	mesial	unknown	thermal alteration	slithly thermal altered	unknown	unknown	unknown			Coletado na cova do Sep. 1
406	NA	GA IV	102/107	2	x	Burial 1	bone	Birds	limb	diaphysis	unknown	fragment	mesial	unknown	thermal alteration	completely charred	unknown	unknown	unknown			Coletado na cova do Sep. 1
407	NA	GA IV	102/107	2	x	Burial 1	bone	Birds	limb	diaphysis	unknown	fragment	mesial	unknown	thermal alteration	completely charred	unknown	unknown	unknown			Coletado na cova do Sep. 1
408	NA	GA IV	102/107	2	x	Burial 1	bone	Birds	limb	diaphysis	unknown	fragment	mesial	unknown	thermal alteration	completely charred	unknown	unknown	unknown			Coletado na cova do Sep. 1
409	NA	GA IV	102/107	2	x	Burial 1	bone	Birds	limb	diaphysis	unknown	fragment	mesial	unknown	thermal alteration	completely charred	unknown	unknown	unknown			Coletado na cova do Sep. 1
410	NA	GA IV	102/107	2	x	Burial 1	bone	Birds	limb	diaphysis	unknown	fragment	mesial	unknown	thermal alteration	50% or > 50% calcined	unknown	unknown	unknown			Coletado na cova do Sep. 1
411	NA	GA IV	102/107	2	x	Burial 1	bone	Birds	limb	diaphysis	unknown	fragment	mesial	unknown	thermal alteration	50% or > 50% calcined	unknown	unknown	unknown			Coletado na cova do Sep. 1
412	NA	GA IV	102/107	2	x	Burial 1	bone	Birds	limb	diaphysis	unknown	fragment	mesial	unknown	thermal alteration	50% or > 50% calcined	unknown	unknown	unknown			Coletado na cova do Sep. 1
413	NA	GA IV	102/107	2	x	Burial 1	bone	Birds	limb	diaphysis	unknown	fragment	mesial	unknown	thermal alteration	50% or > 50% calcined	unknown	unknown	unknown			Coletado na cova do Sep. 1
414	NA	GA IV	102/107	2	x	Burial 1	bone	Birds	limb	diaphysis	unknown	fragment	mesial	unknown	thermal alteration	50% or > 50% calcined	unknown	unknown	unknown			Coletado na cova do Sep. 1
415	NA	GA IV	102/107	2	x	Burial 1	bone	Birds	limb	diaphysis	unknown	fragment	mesial	unknown	thermal alteration	50% or > 50% calcined	unknown	unknown	unknown			Coletado na cova do Sep. 1
416	NA	GA IV	102/107	2	x	Burial 1	bone	Birds	limb	diaphysis	unknown	fragment	mesial	unknown	thermal alteration	50% or > 50% calcined	unknown	unknown	unknown			Coletado na cova do Sep. 1
417	NA	GA IV	102/107	2	x	Burial 1	bone	Birds	limb	diaphysis	unknown	fragment	mesial	unknown	thermal alteration	50% or > 50% calcined	unknown	unknown	unknown			Coletado na cova do Sep. 1
418	NA	GA IV	102/107	2	x	Burial 1	bone	Birds	limb	diaphysis	unknown	fragment	mesial	unknown	thermal alteration	50% or > 50% calcined	unknown	unknown	unknown			Coletado na cova do Sep. 1
419	NA	GA IV	102/107	2	x	Burial 1	bone	Birds	limb	diaphysis	unknown	fragment	mesial	unknown	thermal alteration	50% or > 50% calcined	unknown	unknown	unknown			Coletado na cova do Sep. 1
420	NA	GA IV	102/107	2	x	Burial 1	bone	Birds	limb	diaphysis	unknown	fragment	mesial	unknown	thermal alteration	50% or > 50% calcined	unknown	unknown	unknown			Coletado na cova do Sep. 1
421	NA	GA IV	102/107	2	x	Burial 1	bone	Birds	limb	diaphysis	unknown	fragment	mesial	unknown	thermal alteration	50% or > 50% calcined	unknown	unknown	unknown			Coletado na cova do Sep. 1
422	NA	GA IV	102/107	2	x	Burial 1	bone	Birds	limb	diaphysis	unknown	fragment	mesial	unknown	thermal alteration	50% or > 50% calcined	unknown	unknown	unknown			Coletado na cova do Sep. 1
423	NA	GA IV	102/107	2	x	Burial 1	bone	Birds	limb	diaphysis	unknown	fragment	mesial	unknown	thermal alteration	50% or > 50% calcined	unknown	unknown	unknown			Coletado na cova do Sep. 1
424	NA	GA IV	102/107	2	x	Burial 1	bone	Mammalia	unknown	NA	unknown	fragment	unknown	unknown	absent	absent	unknown	unknown	unknown			Coletado na cova do Sep. 1
425	NA	GA IV	102/107	2	x	Burial 1	bone	Mammalia	unknown	NA	unknown	fragment	unknown	unknown	absent	absent	unknown	unknown	unknown			Coletado na cova do Sep. 1
426	NA	GA IV	102/107	2	x	Burial 1	bone	Mammalia	unknown	NA	unknown	fragment	unknown	unknown	absent	absent	unknown	unknown	unknown			Coletado na cova do Sep. 1
427	NA	GA IV	102/107	2	x	Burial 1	bone	Mammalia	unknown	NA	unknown	fragment	unknown	unknown	absent	absent	unknown	unknown	unknown			Coletado na cova do Sep. 1
428	NA	GA IV	102/107	2	x	Burial 1	bone	Mammalia	unknown	NA	unknown	fragment	unknown	unknown	absent	absent	unknown	unknown	unknown			Coletado na cova do Sep. 1
429	NA	GA IV	102/107	2	x	Burial 1	bone	Mammalia	unknown	NA	unknown	fragment	unknown	unknown	absent	absent	unknown	unknown	unknown			Coletado na cova do Sep. 1
430	NA	GA IV	102/107	2	x	Burial 1	bone	Mammalia	unknown	NA	unknown	fragment	unknown	unknown	absent	absent	unknown	unknown	unknown			Coletado na cova do Sep. 1
431	NA	GA IV	102/107	2	x	Burial 1	bone	Mammalia	unknown	NA	unknown	fragment	unknown	unknown	thermal alteration	50% or > 50% charred	unknown	unknown	unknown			Coletado na cova do Sep. 1
432	NA	GA IV	102/107	2	x	Burial 1	bone	Mammalia	unknown	NA	unknown	fragment	unknown	unknown	thermal alteration	50% or > 50% charred	unknown	unknown	unknown			Coletado na cova do Sep. 1
433	NA	GA IV	102/107	2	x	Burial 1	bone	Mammalia	unknown	NA	unknown	fragment	unknown	unknown	thermal alteration	50% or > 50% charred	unknown	unknown	unknown			Coletado na cova do Sep. 1
434	NA	GA IV	102/107	2	x	Burial 1	bone	Mammalia	unknown	NA	unknown	fragment	unknown	unknown	thermal alteration	< 50% charred	unknown	unknown	unknown			Coletado na cova do Sep. 1
435	NA	GA IV	102/107	2	x	Burial 1	bone	Mammalia	unknown	NA	unknown	fragment	unknown	unknown	thermal alteration	50% or > 50% charred	unknown	unknown	unknown			Coletado na cova do Sep. 1
436	NA	GA IV	102/107	2	x	Burial 1	bone	Mammalia	unknown	NA	unknown	fragment	unknown	unknown	thermal alteration	completely charred	unknown	unknown	unknown			Coletado na cova do Sep. 1
437	NA	GA IV	102/107	2	x	Burial 1	bone	Mammalia	unknown	NA	unknown	fragment	unknown	unknown	thermal alteration	completely charred	unknown	unknown	unknown			Coletado na cova do Sep. 1
438	NA	GA IV	102/107	2	x	Burial 1	bone	Mammalia	unknown	NA	unknown	fragment	unknown	unknown	thermal alteration	completely charred	unknown	unknown	unknown			Coletado na cova do Sep. 1
439	NA	GA IV	102/107	2	x	Burial 1	bone	Mammalia	unknown	NA	unknown	fragment	unknown	unknown	thermal alteration	completely charred	unknown	unknown	unknown			Coletado na cova do Sep. 1
440	NA	GA IV	102/107	2	x	Burial 1	bone	Mammalia	unknown	NA	unknown	fragment	unknown	unknown	thermal alteration	completely charred	unknown	unknown	unknown			Coletado na cova do Sep. 1
441	NA	GA IV	102/107	2	x	Burial 1	bone	Mammalia	unknown	NA	unknown	fragment	unknown	unknown	thermal alteration	50% or > 50% calcined	unknown	unknown	unknown
443	4.0	GA IV	102/108	2	1	Burial 6	bone	Teleostei	trunk	atlas	NA	intact	NA	unknown	absent	absent	Perciformes	Sciaenidae	Micropogonias furnieri
444	4.0	GA IV	102/108	2	1	Burial 6	bone	Teleostei	trunk	atlas	NA	intact	NA	unknown	absent	absent	Perciformes	Sciaenidae	Micropogonias furnieri
445	4.0	GA IV	102/108	2	1	Burial 6	bone	Teleostei	trunk	vertebrae	NA	intact	NA	unknown	absent	absent	unknown	unknown	unknown
446	4.0	GA IV	102/108	2	1	Burial 6	bone	Teleostei	trunk	vertebrae	NA	intact	NA	unknown	absent	absent	unknown	unknown	unknown
447	4.0	GA IV	102/108	2	1	Burial 6	bone	Teleostei	trunk	vertebrae	NA	intact	NA	unknown	absent	absent	unknown	unknown	unknown
448	4.0	GA IV	102/108	2	1	Burial 6	bone	Teleostei	trunk	vertebrae	NA	intact	NA	unknown	absent	absent	unknown	unknown	unknown
449	4.0	GA IV	102/108	2	1	Burial 6	bone	Teleostei	trunk	vertebrae	NA	intact	NA	unknown	absent	absent	unknown	unknown	unknown
450	4.0	GA IV	102/108	2	1	Burial 6	bone	Teleostei	trunk	vertebrae	NA	intact	NA	unknown	absent	absent	unknown	unknown	unknown
451	4.0	GA IV	102/108	2	1	Burial 6	bone	Teleostei	trunk	vertebrae	NA	intact	NA	unknown	absent	absent	unknown	unknown	unknown
452	4.0	GA IV	102/108	2	1	Burial 6	bone	Teleostei	trunk	vertebrae	NA	fragment	NA	unknown	absent	absent	unknown	unknown	unknown
453	4.0	GA IV	102/108	2	1	Burial 6	bone	Teleostei	trunk	vertebrae	NA	fragment	NA	unknown	absent	absent	unknown	unknown	unknown
454	4.0	GA IV	102/108	2	1	Burial 6	bone	Teleostei	trunk	vertebrae	NA	fragment	NA	unknown	absent	absent	unknown	unknown	unknown
455	4.0	GA IV	102/108	2	1	Burial 6	bone	Teleostei	trunk	vertebrae	NA	fragment	NA	unknown	absent	absent	unknown	unknown	unknown
456	4.0	GA IV	102/108	2	1	Burial 6	bone	Teleostei	trunk	vertebrae	NA	fragment	NA	unknown	absent	absent	unknown	unknown	unknown
457	4.0	GA IV	102/108	2	1	Burial 6	bone	Teleostei	trunk	vertebrae	NA	fragment	NA	unknown	absent	absent	unknown	unknown	unknown
458	4.0	GA IV	102/108	2	1	Burial 6	bone	Teleostei	trunk	vertebrae	NA	intact	NA	unknown	absent	absent	Siluriformes	Ariidae	unknown
459	4.0	GA IV	102/108	2	1	Burial 6	bone	Teleostei	trunk	vertebrae	NA	intact	NA	unknown	absent	absent	Siluriformes	Ariidae	unknown
460	4.0	GA IV	102/108	2	1	Burial 6	bone	Teleostei	trunk	vertebrae	NA	intact	NA	unknown	thermal alteration	completely charred	Siluriformes	Ariidae	unknown
461	4.0	GA IV	102/108	2	1	Burial 6	bone	Teleostei	trunk	vertebrae	NA	fragment	NA	unknown	thermal alteration	completely charred	Siluriformes	Ariidae	unknown
462	4.0	GA IV	102/108	2	1	Burial 6	bone	Teleostei	trunk	vertebrae	NA	fragment	NA	unknown	thermal alteration	completely charred	Siluriformes	Ariidae	unknown
463	4.0	GA IV	102/108	2	1	Burial 6	bone	Teleostei	trunk	vertebrae	NA	intact	NA	unknown	thermal alteration	completely calcined	Siluriformes	Ariidae	unknown
464	4.0	GA IV	102/108	2	1	Burial 6	bone	Teleostei	trunk	vertebrae	NA	fragment	NA	unknown	absent	absent	unknown	unknown	unknown
465	4.0	GA IV	102/108	2	1	Burial 6	bone	Teleostei	trunk	vertebrae	NA	intact	NA	unknown	absent	absent	unknown	unknown	unknown
466	4.0	GA IV	102/108	2	1	Burial 6	bone	Teleostei	trunk	vertebrae	NA	intact	NA	unknown	absent	absent	unknown	unknown	unknown
467	4.0	GA IV	102/108	2	1	Burial 6	bone	Teleostei	trunk	vertebrae	NA	intact	NA	unknown	absent	absent	unknown	unknown	unknown
468	4.0	GA IV	102/108	2	1	Burial 6	bone	Teleostei	trunk	vertebrae	NA	intact	NA	unknown	absent	absent	unknown	unknown	unknown
469	4.0	GA IV	102/108	2	1	Burial 6	bone	Teleostei	trunk	vertebrae	NA	intact	NA	unknown	absent	absent	unknown	unknown	unknown
470	4.0	GA IV	102/108	2	1	Burial 6	bone	Teleostei	trunk	vertebrae	NA	intact	NA	unknown	absent	absent	unknown	unknown	unknown
471	4.0	GA IV	102/108	2	1	Burial 6	bone	Teleostei	trunk	vertebrae	NA	intact	NA	unknown	absent	absent	unknown	unknown	unknown
472	4.0	GA IV	102/108	2	1	Burial 6	bone	Teleostei	trunk	vertebrae	NA	intact	NA	unknown	absent	absent	unknown	unknown	unknown
473	4.0	GA IV	102/108	2	1	Burial 6	bone	Teleostei	trunk	vertebrae	NA	intact	NA	unknown	absent	absent	unknown	unknown	unknown
474	4.0	GA IV	102/108	2	1	Burial 6	bone	Teleostei	trunk	vertebrae	NA	intact	NA	unknown	absent	absent	unknown	unknown	unknown
475	4.0	GA IV	102/108	2	1	Burial 6	bone	Teleostei	trunk	vertebrae	NA	intact	NA	unknown	absent	absent	unknown	unknown	unknown
476	4.0	GA IV	102/108	2	1	Burial 6	bone	Teleostei	trunk	vertebrae	NA	intact	NA	unknown	absent	absent	unknown	unknown	unknown
477	4.0	GA IV	102/108	2	1	Burial 6	bone	Teleostei	trunk	vertebrae	NA	intact	NA	unknown	absent	absent	unknown	unknown	unknown
478	4.0	GA IV	102/108	2	1	Burial 6	bone	Teleostei	trunk	vertebrae	NA	fragment	NA	unknown	thermal alteration	slithly thermal altered	unknown	unknown	unknown
479	4.0	GA IV	102/108	2	1	Burial 6	bone	Teleostei	trunk	vertebrae	NA	intact	NA	unknown	thermal alteration	slithly thermal altered	unknown	unknown	unknown
480	4.0	GA IV	102/108	2	1	Burial 6	bone	Teleostei	trunk	vertebrae	NA	intact	NA	unknown	thermal alteration	slithly thermal altered	unknown	unknown	unknown
481	4.0	GA IV	102/108	2	1	Burial 6	bone	Teleostei	trunk	vertebrae	NA	intact	NA	unknown	absent	absent	unknown	unknown	unknown
482	4.0	GA IV	102/108	2	1	Burial 6	bone	Teleostei	trunk	vertebrae	NA	intact	NA	unknown	absent	absent	unknown	unknown	unknown
483	4.0	GA IV	102/108	2	1	Burial 6	bone	Teleostei	trunk	vertebrae	NA	intact	NA	unknown	absent	absent	unknown	unknown	unknown
484	4.0	GA IV	102/108	2	1	Burial 6	bone	Teleostei	trunk	vertebrae	NA	fragment	NA	unknown	absent	absent	unknown	unknown	unknown
485	4.0	GA IV	102/108	2	1	Burial 6	bone	Teleostei	trunk	vertebrae	NA	fragment	NA	unknown	absent	absent	unknown	unknown	unknown
486	4.0	GA IV	102/108	2	1	Burial 6	bone	Teleostei	trunk	vertebrae	NA	fragment	NA	unknown	absent	absent	unknown	unknown	unknown
487	4.0	GA IV	102/108	2	1	Burial 6	bone	Teleostei	trunk	vertebrae	NA	fragment	NA	unknown	absent	absent	unknown	unknown	unknown
488	4.0	GA IV	102/108	2	1	Burial 6	bone	Teleostei	trunk	vertebrae	NA	fragment	NA	unknown	absent	absent	unknown	unknown	unknown
489	4.0	GA IV	102/108	2	1	Burial 6	bone	Teleostei	trunk	vertebrae	NA	intact	NA	unknown	thermal alteration	completely charred	unknown	unknown	unknown
490	4.0	GA IV	102/108	2	1	Burial 6	bone	Teleostei	trunk	vertebrae	NA	fragment	NA	unknown	thermal alteration	completely charred	unknown	unknown	unknown
491	4.0	GA IV	102/108	2	1	Burial 6	bone	Teleostei	trunk	vertebrae	NA	intact	NA	unknown	absent	absent	unknown	unknown	unknown
492	4.0	GA IV	102/108	2	1	Burial 6	bone	Teleostei	trunk	vertebrae	NA	intact	NA	unknown	absent	absent	unknown	unknown	unknown
493	4.0	GA IV	102/108	2	1	Burial 6	bone	Teleostei	trunk	vertebrae	NA	intact	NA	unknown	absent	absent	unknown	unknown	unknown
494	4.0	GA IV	102/108	2	1	Burial 6	bone	Teleostei	trunk	vertebrae	NA	intact	NA	unknown	absent	absent	unknown	unknown	unknown
495	4.0	GA IV	102/108	2	1	Burial 6	bone	Teleostei	trunk	vertebrae	NA	intact	NA	unknown	absent	absent	unknown	unknown	unknown
496	4.0	GA IV	102/108	2	1	Burial 6	bone	Teleostei	trunk	vertebrae	NA	intact	NA	unknown	absent	absent	unknown	unknown	unknown
497	4.0	GA IV	102/108	2	1	Burial 6	bone	Teleostei	trunk	vertebrae	NA	intact	NA	unknown	absent	absent	unknown	unknown	unknown
498	4.0	GA IV	102/108	2	1	Burial 6	bone	Teleostei	trunk	vertebrae	NA	intact	NA	unknown	absent	absent	unknown	unknown	unknown
499	4.0	GA IV	102/108	2	1	Burial 6	bone	Teleostei	trunk	vertebrae	NA	intact	NA	unknown	absent	absent	unknown	unknown	unknown
500	4.0	GA IV	102/108	2	1	Burial 6	bone	Teleostei	trunk	vertebrae	NA	intact	NA	unknown	absent	absent	unknown	unknown	unknown
501	4.0	GA IV	102/108	2	1	Burial 6	bone	Teleostei	trunk	vertebrae	NA	intact	NA	unknown	absent	absent	unknown	unknown	unknown
502	4.0	GA IV	102/108	2	1	Burial 6	bone	Teleostei	trunk	vertebrae	NA	intact	NA	unknown	absent	absent	unknown	unknown	unknown
503	4.0	GA IV	102/108	2	1	Burial 6	bone	Teleostei	trunk	vertebrae	NA	intact	NA	unknown	absent	absent	unknown	unknown	unknown
504	4.0	GA IV	102/108	2	1	Burial 6	bone	Teleostei	trunk	vertebrae	NA	intact	NA	unknown	absent	absent	unknown	unknown	unknown
505	4.0	GA IV	102/108	2	1	Burial 6	bone	Teleostei	trunk	vertebrae	NA	intact	NA	unknown	absent	absent	unknown	unknown	unknown
506	4.0	GA IV	102/108	2	1	Burial 6	bone	Teleostei	trunk	vertebrae	NA	intact	NA	unknown	absent	absent	unknown	unknown	unknown
507	4.0	GA IV	102/108	2	1	Burial 6	bone	Teleostei	trunk	vertebrae	NA	intact	NA	unknown	absent	absent	unknown	unknown	unknown
508	4.0	GA IV	102/108	2	1	Burial 6	bone	Teleostei	trunk	vertebrae	NA	intact	NA	unknown	absent	absent	unknown	unknown	unknown
509	4.0	GA IV	102/108	2	1	Burial 6	bone	Teleostei	trunk	vertebrae	NA	intact	NA	unknown	absent	absent	unknown	unknown	unknown
510	4.0	GA IV	102/108	2	1	Burial 6	bone	Teleostei	trunk	vertebrae	NA	intact	NA	unknown	absent	absent	unknown	unknown	unknown
511	4.0	GA IV	102/108	2	1	Burial 6	bone	Teleostei	trunk	vertebrae	NA	intact	NA	unknown	absent	absent	unknown	unknown	unknown
512	4.0	GA IV	102/108	2	1	Burial 6	bone	Teleostei	trunk	vertebrae	NA	intact	NA	unknown	absent	absent	unknown	unknown	unknown
513	4.0	GA IV	102/108	2	1	Burial 6	bone	Teleostei	trunk	vertebrae	NA	intact	NA	unknown	absent	absent	unknown	unknown	unknown
514	4.0	GA IV	102/108	2	1	Burial 6	bone	Teleostei	trunk	vertebrae	NA	intact	NA	unknown	absent	absent	unknown	unknown	unknown
515	4.0	GA IV	102/108	2	1	Burial 6	bone	Teleostei	trunk	vertebrae	NA	intact	NA	unknown	absent	absent	unknown	unknown	unknown
516	4.0	GA IV	102/108	2	1	Burial 6	bone	Teleostei	trunk	vertebrae	NA	intact	NA	unknown	absent	absent	unknown	unknown	unknown
517	4.0	GA IV	102/108	2	1	Burial 6	bone	Teleostei	trunk	vertebrae	NA	intact	NA	unknown	absent	absent	unknown	unknown	unknown
518	4.0	GA IV	102/108	2	1	Burial 6	bone	Teleostei	trunk	vertebrae	NA	intact	NA	unknown	absent	absent	unknown	unknown	unknown
519	4.0	GA IV	102/108	2	1	Burial 6	bone	Teleostei	trunk	vertebrae	NA	intact	NA	unknown	absent	absent	unknown	unknown	unknown
520	4.0	GA IV	102/108	2	1	Burial 6	bone	Teleostei	trunk	vertebrae	NA	intact	NA	unknown	absent	absent	unknown	unknown	unknown
521	4.0	GA IV	102/108	2	1	Burial 6	bone	Teleostei	trunk	vertebrae	NA	intact	NA	unknown	absent	absent	unknown	unknown	unknown
522	4.0	GA IV	102/108	2	1	Burial 6	bone	Teleostei	trunk	vertebrae	NA	intact	NA	unknown	absent	absent	unknown	unknown	unknown
523	4.0	GA IV	102/108	2	1	Burial 6	bone	Teleostei	trunk	vertebrae	NA	fragment	NA	unknown	absent	absent	unknown	unknown	unknown
524	4.0	GA IV	102/108	2	1	Burial 6	bone	Teleostei	trunk	vertebrae	NA	fragment	NA	unknown	absent	absent	unknown	unknown	unknown
525	4.0	GA IV	102/108	2	1	Burial 6	bone	Teleostei	trunk	vertebrae	NA	fragment	NA	unknown	absent	absent	unknown	unknown	unknown
526	4.0	GA IV	102/108	2	1	Burial 6	bone	Teleostei	trunk	vertebrae	NA	fragment	NA	unknown	absent	absent	unknown	unknown	unknown
527	4.0	GA IV	102/108	2	1	Burial 6	bone	Teleostei	trunk	vertebrae	NA	fragment	NA	unknown	absent	absent	unknown	unknown	unknown
528	4.0	GA IV	102/108	2	1	Burial 6	bone	Teleostei	trunk	vertebrae	NA	fragment	NA	unknown	absent	absent	unknown	unknown	unknown
529	4.0	GA IV	102/108	2	1	Burial 6	bone	Teleostei	trunk	vertebrae	NA	fragment	NA	unknown	absent	absent	unknown	unknown	unknown
530	4.0	GA IV	102/108	2	1	Burial 6	bone	Teleostei	trunk	vertebrae	NA	fragment	NA	unknown	absent	absent	unknown	unknown	unknown
531	4.0	GA IV	102/108	2	1	Burial 6	bone	Teleostei	trunk	vertebrae	NA	fragment	NA	unknown	absent	absent	unknown	unknown	unknown
532	4.0	GA IV	102/108	2	1	Burial 6	bone	Teleostei	trunk	vertebrae	NA	fragment	NA	unknown	absent	absent	unknown	unknown	unknown
533	4.0	GA IV	102/108	2	1	Burial 6	bone	Teleostei	trunk	vertebrae	NA	fragment	NA	unknown	absent	absent	unknown	unknown	unknown
534	4.0	GA IV	102/108	2	1	Burial 6	bone	Teleostei	trunk	vertebrae	NA	fragment	NA	unknown	absent	absent	unknown	unknown	unknown
535	4.0	GA IV	102/108	2	1	Burial 6	bone	Teleostei	trunk	vertebrae	NA	fragment	NA	unknown	absent	absent	unknown	unknown	unknown
536	4.0	GA IV	102/108	2	1	Burial 6	bone	Teleostei	trunk	vertebrae	NA	fragment	NA	unknown	absent	absent	unknown	unknown	unknown
537	4.0	GA IV	102/108	2	1	Burial 6	bone	Teleostei	trunk	vertebrae	NA	fragment	NA	unknown	absent	absent	unknown	unknown	unknown
538	4.0	GA IV	102/108	2	1	Burial 6	bone	Teleostei	trunk	vertebrae	NA	fragment	NA	unknown	absent	absent	unknown	unknown	unknown
539	4.0	GA IV	102/108	2	1	Burial 6	bone	Teleostei	trunk	vertebrae	NA	fragment	NA	unknown	absent	absent	unknown	unknown	unknown
540	4.0	GA IV	102/108	2	1	Burial 6	bone	Teleostei	trunk	vertebrae	NA	fragment	NA	unknown	absent	absent	unknown	unknown	unknown
541	4.0	GA IV	102/108	2	1	Burial 6	bone	Teleostei	trunk	vertebrae	NA	fragment	NA	unknown	absent	absent	unknown	unknown	unknown
542	4.0	GA IV	102/108	2	1	Burial 6	bone	Teleostei	trunk	vertebrae	NA	fragment	NA	unknown	absent	absent	unknown	unknown	unknown
543	4.0	GA IV	102/108	2	1	Burial 6	bone	Teleostei	trunk	vertebrae	NA	fragment	NA	unknown	absent	absent	unknown	unknown	unknown
544	4.0	GA IV	102/108	2	1	Burial 6	bone	Teleostei	trunk	vertebrae	NA	fragment	NA	unknown	absent	absent	unknown	unknown	unknown
545	4.0	GA IV	102/108	2	1	Burial 6	bone	Teleostei	trunk	vertebrae	NA	fragment	NA	unknown	absent	absent	unknown	unknown	unknown
546	4.0	GA IV	102/108	2	1	Burial 6	bone	Teleostei	trunk	vertebrae	NA	fragment	NA	unknown	absent	absent	unknown	unknown	unknown
547	4.0	GA IV	102/108	2	1	Burial 6	bone	Teleostei	trunk	vertebrae	NA	fragment	NA	unknown	absent	absent	unknown	unknown	unknown
548	4.0	GA IV	102/108	2	1	Burial 6	bone	Teleostei	trunk	vertebrae	NA	fragment	NA	unknown	absent	absent	unknown	unknown	unknown
549	4.0	GA IV	102/108	2	1	Burial 6	bone	Teleostei	trunk	vertebrae	NA	fragment	NA	unknown	absent	absent	unknown	unknown	unknown
550	4.0	GA IV	102/108	2	1	Burial 6	bone	Teleostei	trunk	vertebrae	NA	fragment	NA	unknown	absent	absent	unknown	unknown	unknown
551	4.0	GA IV	102/108	2	1	Burial 6	bone	Teleostei	trunk	vertebrae	NA	fragment	NA	unknown	absent	absent	unknown	unknown	unknown
552	4.0	GA IV	102/108	2	1	Burial 6	bone	Teleostei	trunk	vertebrae	NA	fragment	NA	unknown	absent	absent	unknown	unknown	unknown
553	4.0	GA IV	102/108	2	1	Burial 6	bone	Teleostei	trunk	vertebrae	NA	fragment	NA	unknown	absent	absent	unknown	unknown	unknown
554	4.0	GA IV	102/108	2	1	Burial 6	bone	Teleostei	trunk	vertebrae	NA	fragment	NA	unknown	absent	absent	unknown	unknown	unknown
555	4.0	GA IV	102/108	2	1	Burial 6	bone	Teleostei	trunk	vertebrae	NA	fragment	NA	unknown	absent	absent	unknown	unknown	unknown
556	4.0	GA IV	102/108	2	1	Burial 6	bone	Teleostei	trunk	vertebrae	NA	fragment	NA	unknown	absent	absent	unknown	unknown	unknown
557	4.0	GA IV	102/108	2	1	Burial 6	bone	Teleostei	trunk	vertebrae	NA	fragment	NA	unknown	absent	absent	unknown	unknown	unknown
558	4.0	GA IV	102/108	2	1	Burial 6	bone	Teleostei	trunk	vertebrae	NA	intact	NA	unknown	thermal alteration	completely charred	unknown	unknown	unknown
559	4.0	GA IV	102/108	2	1	Burial 6	bone	Teleostei	trunk	vertebrae	NA	intact	NA	unknown	thermal alteration	completely charred	unknown	unknown	unknown
560	4.0	GA IV	102/108	2	1	Burial 6	bone	Teleostei	trunk	vertebrae	NA	fragment	NA	unknown	thermal alteration	completely charred	unknown	unknown	unknown
561	4.0	GA IV	102/108	2	1	Burial 6	bone	Teleostei	trunk	vertebrae	NA	fragment	NA	unknown	thermal alteration	50% or > 50% calcined	unknown	unknown	unknown
562	4.0	GA IV	102/108	2	1	Burial 6	bone	Teleostei	trunk	vertebrae	NA	intact	NA	unknown	thermal alteration	50% or > 50% calcined	unknown	unknown	unknown
563	4.0	GA IV	102/108	2	1	Burial 6	bone	Teleostei	trunk	vertebrae	NA	intact	NA	unknown	thermal alteration	50% or > 50% calcined	unknown	unknown	unknown
564	4.0	GA IV	102/108	2	1	Burial 6	bone	Teleostei	trunk	vertebrae	NA	intact	NA	unknown	thermal alteration	completely calcined	unknown	unknown	unknown
565	4.0	GA IV	102/108	2	1	Burial 6	bone	Teleostei	cranium	palatal dental plaque	left	intact	NA	unknown	absent	absent	Perciformes	Carangidae	Trachinotus sp.
566	4.0	GA IV	102/108	2	1	Burial 6	bone	Teleostei	cranium	palatal dental plaque	left	intact	NA	unknown	absent	absent	Perciformes	Carangidae	Trachinotus sp.
567	4.0	GA IV	102/108	2	1	Burial 6	bone	Teleostei	cranium	palatal dental plaque	left	intact	NA	unknown	absent	absent	Perciformes	Carangidae	Trachinotus sp.
568	4.0	GA IV	102/108	2	1	Burial 6	bone	Teleostei	cranium	palatal dental plaque	left	intact	NA	unknown	absent	absent	Perciformes	Carangidae	Trachinotus sp.
569	4.0	GA IV	102/108	2	1	Burial 6	bone	Teleostei	cranium	palatal dental plaque	left	intact	NA	unknown	absent	absent	Perciformes	Carangidae	Trachinotus sp.
570	4.0	GA IV	102/108	2	1	Burial 6	bone	Teleostei	cranium	palatal dental plaque	left	intact	NA	unknown	absent	absent	Perciformes	Carangidae	Trachinotus sp.
571	4.0	GA IV	102/108	2	1	Burial 6	bone	Teleostei	cranium	palatal dental plaque	right	intact	NA	unknown	absent	absent	Perciformes	Carangidae	Trachinotus sp.
572	4.0	GA IV	102/108	2	1	Burial 6	bone	Teleostei	cranium	palatal dental plaque	right	intact	NA	unknown	absent	absent	Perciformes	Carangidae	Trachinotus sp.
573	4.0	GA IV	102/108	2	1	Burial 6	bone	Teleostei	cranium	palatal dental plaque	right	intact	NA	unknown	absent	absent	Perciformes	Carangidae	Trachinotus sp.
574	4.0	GA IV	102/108	2	1	Burial 6	bone	Teleostei	cranium	palatal dental plaque	right	intact	NA	unknown	absent	absent	Perciformes	Carangidae	Trachinotus sp.
575	4.0	GA IV	102/108	2	1	Burial 6	bone	Teleostei	cranium	palatal dental plaque	right	intact	NA	unknown	absent	absent	Perciformes	Carangidae	Trachinotus sp.
576	4.0	GA IV	102/108	2	1	Burial 6	bone	Teleostei	cranium	palatal dental plaque	right	intact	NA	unknown	absent	absent	Perciformes	Carangidae	Trachinotus sp.
577	4.0	GA IV	102/108	2	1	Burial 6	bone	Teleostei	cranium	palatal dental plaque	right	intact	NA	unknown	absent	absent	Perciformes	Carangidae	Trachinotus sp.
578	4.0	GA IV	102/108	2	1	Burial 6	bone	Teleostei	cranium	palatal dental plaque	right	intact	NA	unknown	thermal alteration	completely calcined	Perciformes	Carangidae	Trachinotus sp.
579	4.0	GA IV	102/108	2	1	Burial 6	bone	Teleostei	cranium	dental plaque	unknown	fragment	NA	unknown	thermal alteration	completely calcined	Perciformes	Carangidae	Trachinotus sp.
580	4.0	GA IV	102/108	2	1	Burial 6	bone	Teleostei	cranium	dental plaque	unknown	fragment	NA	unknown	thermal alteration	completely charred	Perciformes	Carangidae	Trachinotus sp.
581	4.0	GA IV	102/108	2	1	Burial 6	bone	Teleostei	cranium	dental pharyngeal plaque	right	intact	NA	unknown	absent	absent	Perciformes	Carangidae	Trachinotus sp.
582	4.0	GA IV	102/108	2	1	Burial 6	bone	Teleostei	cranium	dental pharyngeal plaque	right	intact	NA	unknown	absent	absent	Perciformes	Carangidae	Trachinotus sp.
583	4.0	GA IV	102/108	2	1	Burial 6	bone	Teleostei	cranium	dental pharyngeal plaque	right	intact	NA	unknown	absent	absent	Perciformes	Carangidae	Trachinotus sp.
584	4.0	GA IV	102/108	2	1	Burial 6	bone	Teleostei	cranium	dental pharyngeal plaque	right	intact	NA	unknown	absent	absent	Perciformes	Carangidae	Trachinotus sp.
585	4.0	GA IV	102/108	2	1	Burial 6	bone	Teleostei	cranium	dental pharyngeal plaque	right	intact	NA	unknown	absent	absent	Perciformes	Carangidae	Trachinotus sp.
586	4.0	GA IV	102/108	2	1	Burial 6	bone	Teleostei	cranium	dental pharyngeal plaque	right	intact	NA	unknown	absent	absent	Perciformes	Carangidae	Trachinotus sp.
587	4.0	GA IV	102/108	2	1	Burial 6	bone	Teleostei	cranium	dental pharyngeal plaque	right	intact	NA	unknown	absent	absent	Perciformes	Carangidae	Trachinotus sp.
588	4.0	GA IV	102/108	2	1	Burial 6	bone	Teleostei	cranium	dental pharyngeal plaque	right	intact	NA	unknown	absent	absent	Perciformes	Carangidae	Trachinotus sp.
589	4.0	GA IV	102/108	2	1	Burial 6	bone	Teleostei	cranium	palatal dental plaque	left	intact	NA	unknown	absent	absent	Perciformes	Carangidae	Trachinotus sp.
590	4.0	GA IV	102/108	2	1	Burial 6	bone	Teleostei	cranium	palatal dental plaque	left	intact	NA	unknown	absent	absent	Perciformes	Carangidae	Trachinotus sp.
591	4.0	GA IV	102/108	2	1	Burial 6	bone	Teleostei	cranium	palatal dental plaque	left	intact	NA	unknown	absent	absent	Perciformes	Carangidae	Trachinotus sp.
592	4.0	GA IV	102/108	2	1	Burial 6	bone	Teleostei	cranium	palatal dental plaque	left	intact	NA	unknown	absent	absent	Perciformes	Carangidae	Trachinotus sp.
593	4.0	GA IV	102/108	2	1	Burial 6	bone	Teleostei	cranium	palatal dental plaque	left	intact	NA	unknown	absent	absent	Perciformes	Carangidae	Trachinotus sp.
594	4.0	GA IV	102/108	2	1	Burial 6	bone	Teleostei	cranium	palatal dental plaque	left	intact	NA	unknown	absent	absent	Perciformes	Carangidae	Trachinotus sp.
595	4.0	GA IV	102/108	2	1	Burial 6	bone	Teleostei	cranium	palatal dental plaque	left	intact	NA	unknown	absent	absent	Perciformes	Carangidae	Trachinotus sp.
596	4.0	GA IV	102/108	2	1	Burial 6	bone	Teleostei	cranium	palatal dental plaque	left	intact	NA	unknown	absent	absent	Perciformes	Carangidae	Trachinotus sp.
597	4.0	GA IV	102/108	2	1	Burial 6	bone	Teleostei	cranium	dental pharyngeal plaque	left	intact	NA	unknown	thermal alteration	slithly thermal altered	Perciformes	Sciaenidae	Micropogonias furnieri
598	4.0	GA IV	102/108	2	1	Burial 6	bone	Elasmobranchii	trunk	vertebrae	NA	intact	NA	unknown	absent	absent	unknown	unknown	unknown
599	4.0	GA IV	102/108	2	1	Burial 6	bone	Elasmobranchii	trunk	vertebrae	NA	fragment	NA	unknown	thermal alteration	completely charred	unknown	unknown	unknown
600	4.0	GA IV	102/108	2	1	Burial 6	tooth	Elasmobranchii	tooth	unknown	unknown	intact	NA	unknown	polished e perforated	absent	Carcharhiniformes	Carcharhinidae	Prionace sp.
601	4.0	GA IV	102/108	2	1	Burial 6	tooth	Elasmobranchii	tooth	unknown	unknown	intact	NA	unknown	polished e thermal alteration	completely charred	Carcharhiniformes	Carcharhinidae	Prionace sp.
602	4.0	GA IV	102/108	2	1	Burial 6	bone	Teleostei	cranium	pre maxila	left	intact	NA	unknown	perforated	absent	Perciformes	Sciaenidae	Micropogonias furnieri
603	4.0	GA IV	102/108	2	1	Burial 6	bone	Teleostei	cranium	pre maxila	left	fragment	distal + mesial	unknown	absent	absent	Perciformes	Sciaenidae	Micropogonias furnieri
604	4.0	GA IV	102/108	2	1	Burial 6	bone	Teleostei	cranium	pre maxila	left	fragment	distal + mesial	unknown	absent	absent	Perciformes	Sciaenidae	Micropogonias furnieri
605	4.0	GA IV	102/108	2	1	Burial 6	bone	Teleostei	cranium	pre maxila	left	fragment	distal	unknown	absent	absent	Perciformes	Sciaenidae	Micropogonias furnieri
606	4.0	GA IV	102/108	2	1	Burial 6	bone	Teleostei	cranium	pre maxila	left	fragment	distal + mesial	unknown	absent	absent	Perciformes	Sciaenidae	Micropogonias furnieri
607	4.0	GA IV	102/108	2	1	Burial 6	bone	Teleostei	cranium	quadrate	right	intact	NA	unknown	absent	absent	Perciformes	Sciaenidae	Micropogonias furnieri
608	4.0	GA IV	102/108	2	1	Burial 6	bone	Teleostei	cranium	quadrate	left	fragment	NA	unknown	absent	absent	Siluriformes	Ariidae	unknown
609	4.0	GA IV	102/108	2	1	Burial 6	bone	Teleostei	cranium	pre dorsal plate	NA	intact	NA	unknown	absent	absent	Siluriformes	Ariidae	unknown
610	4.0	GA IV	102/108	2	1	Burial 6	bone	Teleostei	limb	fin ray lateral	right	fragment	proximal	unknown	thermal alteration	slithly thermal altered	Siluriformes	Ariidae	unknown
611	4.0	GA IV	102/108	2	1	Burial 6	bone	Teleostei	limb	fin ray lateral	left	fragment	proximal	unknown	thermal alteration	slithly thermal altered	Siluriformes	Ariidae	unknown
612	4.0	GA IV	102/108	2	1	Burial 6	bone	Teleostei	cranium	basiocciptal	NA	fragment	mesial + proximal	unknown	absent	absent	Perciformes	Sciaenidae	Micropogonias furnieri
613	4.0	GA IV	102/108	2	1	Burial 6	bone	Teleostei	cranium	basiocciptal	NA	fragment	mesial + proximal	unknown	absent	absent	Perciformes	Sciaenidae	Micropogonias furnieri
614	4.0	GA IV	102/108	2	1	Burial 6	bone	Teleostei	cranium	basiocciptal	NA	fragment	mesial + proximal	unknown	absent	absent	Perciformes	Sciaenidae	Micropogonias furnieri
615	4.0	GA IV	102/108	2	1	Burial 6	bone	Teleostei	cranium	basiocciptal	NA	fragment	mesial + proximal	unknown	absent	absent	Perciformes	Sciaenidae	Micropogonias furnieri
616	4.0	GA IV	102/108	2	1	Burial 6	bone	Teleostei	cranium	basiocciptal	NA	fragment	mesial + proximal	unknown	thermal alteration	slithly thermal altered	Perciformes	Sciaenidae	Micropogonias furnieri
617	4.0	GA IV	102/108	2	1	Burial 6	bone	Teleostei	cranium	supraocciptal	right	fragment	mesial	unknown	absent	absent	Siluriformes	Ariidae	Genidens barbus
618	4.0	GA IV	102/108	2	1	Burial 6	bone	Teleostei	cranium	neurocranium	NA	fragment	mesial	unknown	absent	absent	Siluriformes	Ariidae	unknown
619	4.0	GA IV	102/108	2	1	Burial 6	bone	Teleostei	cranium	neurocranium	NA	fragment	mesial	unknown	absent	absent	Siluriformes	Ariidae	unknown
620	4.0	GA IV	102/108	2	1	Burial 6	bone	Teleostei	cranium	unknown	NA	fragment	mesial	unknown	thermal alteration	completely charred	unknown	unknown	unknown
621	4.0	GA IV	102/108	2	1	Burial 6	bone	Teleostei	limb	fin ray dorsal	NA	intact	NA	unknown	absent	absent	Siluriformes	Ariidae	unknown
622	4.0	GA IV	102/108	2	1	Burial 6	bone	Teleostei	limb	fin ray dorsal	NA	intact	NA	unknown	absent	absent	Siluriformes	Ariidae	unknown
623	4.0	GA IV	102/108	2	1	Burial 6	bone	Teleostei	cranium	cetatohial	left	fragment	proximal + mesial	unknown	absent	absent	Perciformes	Sciaenidae	Micropogonias furnieri
624	4.0	GA IV	102/108	2	1	Burial 6	bone	Teleostei	cranium	cetatohial	left	fragment	mesial	unknown	absent	absent	Perciformes	Sciaenidae	Micropogonias furnieri
625	4.0	GA IV	102/108	2	1	Burial 6	bone	Teleostei	cranium	maxilla	right	intact	NA	unknown	absent	absent	Perciformes	Sciaenidae	Micropogonias furnieri
626	4.0	GA IV	102/108	2	1	Burial 6	bone	Teleostei	cranium	maxilla	right	fragment	proximal	unknown	absent	absent	Perciformes	Sciaenidae	Micropogonias furnieri
627	4.0	GA IV	102/108	2	1	Burial 6	bone	Teleostei	limb	fin ray lateral	left	fragment	proximal + mesial	unknown	absent	absent	Siluriformes	Ariidae	unknown
628	4.0	GA IV	102/108	2	1	Burial 6	bone	Teleostei	cranium	cleithrum	right	intact	NA	unknown	absent	absent	Siluriformes	Ariidae	unknown
629	4.0	GA IV	102/108	2	1	Burial 6	bone	Teleostei	cranium	cleithrum	left	fragment	mesial	unknown	absent	absent	Siluriformes	Ariidae	unknown
630	4.0	GA IV	102/108	2	1	Burial 6	bone	Teleostei	limb	fin ray dorsal	NA	fragment	mesial + proximal	unknown	absent	absent	unknown	unknown	unknown
631	4.0	GA IV	102/108	2	1	Burial 6	bone	Teleostei	limb	fin ray dorsal	NA	fragment	mesial + proximal	unknown	absent	absent	unknown	unknown	unknown
632	4.0	GA IV	102/108	2	1	Burial 6	bone	Teleostei	limb	fin ray dorsal	NA	fragment	mesial + proximal	unknown	absent	absent	unknown	unknown	unknown
633	4.0	GA IV	102/108	2	1	Burial 6	bone	Teleostei	limb	fin ray dorsal	NA	fragment	mesial + proximal	unknown	absent	absent	unknown	unknown	unknown
634	4.0	GA IV	102/108	2	1	Burial 6	bone	Teleostei	limb	fin ray dorsal	NA	fragment	mesial + proximal	unknown	absent	absent	unknown	unknown	unknown
635	4.0	GA IV	102/108	2	1	Burial 6	bone	Teleostei	limb	fin ray lateral	left	fragment	mesial + proximal	unknown	absent	absent	unknown	unknown	unknown
636	4.0	GA IV	102/108	2	1	Burial 6	bone	Teleostei	limb	fin ray lateral	left	fragment	mesial + proximal	unknown	absent	absent	unknown	unknown	unknown
637	4.0	GA IV	102/108	2	1	Burial 6	bone	Teleostei	cranium	dentary	left	fragment	mesial	unknown	cut mark	absent	Perciformes	Sciaenidae	Cynoscion sp.
638	4.0	GA IV	102/108	2	1	Burial 6	bone	Teleostei	cranium	dentary	right	fragment	proximal	unknown	absent	absent	Perciformes	Sciaenidae	Cynoscion sp.
639	4.0	GA IV	102/108	2	1	Burial 6	bone	Teleostei	cranium	quadrate	left	fragment	proximal	unknown	absent	absent	Perciformes	Sciaenidae	Micropogonias furnieri
640	4.0	GA IV	102/108	2	1	Burial 6	bone	Teleostei	cranium	quadrate	left	fragment	proximal	unknown	absent	absent	Perciformes	Sciaenidae	Micropogonias furnieri
641	4.0	GA IV	102/108	2	1	Burial 6	bone	Teleostei	cranium	dentary	right	intact	NA	unknown	absent	absent	Perciformes	Centropomidae	Centropomus sp.
642	4.0	GA IV	102/108	2	1	Burial 6	bone	Teleostei	cranium	pre maxila	left	fragment	proximal + mesial	unknown	absent	absent	Perciformes	Centropomidae	Centropomus sp.
643	4.0	GA IV	102/108	2	1	Burial 6	bone	Teleostei	cranium	lacrimal	right	fragment	distal + mesial	unknown	absent	absent	Perciformes	Sciaenidae	Micropogonias furnieri
644	4.0	GA IV	102/108	2	1	Burial 6	bone	Teleostei	cranium	articular	left	intact	proximal + mesial	unknown	absent	absent	Perciformes	Sciaenidae	Micropogonias furnieri
645	4.0	GA IV	102/108	2	1	Burial 6	bone	Teleostei	cranium	articular	left	fragment	proximal + mesial	unknown	absent	absent	Perciformes	Sciaenidae	Micropogonias furnieri
646	4.0	GA IV	102/108	2	1	Burial 6	bone	Teleostei	cranium	articular	left	fragment	proximal + mesial	unknown	absent	absent	Perciformes	Sciaenidae	Micropogonias furnieri
647	4.0	GA IV	102/108	2	1	Burial 6	bone	Teleostei	cranium	articular	right	fragment	proximal + mesial	unknown	absent	absent	Perciformes	Sciaenidae	Micropogonias furnieri
648	4.0	GA IV	102/108	2	1	Burial 6	bone	Teleostei	cranium	cetatohial	unknown	fragment	mesial + proximal	unknown	absent	absent	unknown	unknown	unknown
649	4.0	GA IV	102/108	2	1	Burial 6	bone	Teleostei	cranium	epihial	right	fragment	NA	unknown	thermal alteration	slithly thermal altered	Perciformes	Sciaenidae	Micropogonias furnieri
650	4.0	GA IV	102/108	2	1	Burial 6	bone	Teleostei	cranium	epihial	right	fragment	NA	unknown	absent	absent	Perciformes	Sciaenidae	Micropogonias furnieri
650.1	4.0	GA IV	102/108	2	1	Burial 6	bone	Teleostei	cranium	epihial	left	fragment	NA	unknown	absent	absent	Perciformes	Sciaenidae	Micropogonias furnieri
651	4.0	GA IV	102/108	2	1	Burial 6	bone	Teleostei	cranium	maxilla	right	fragment	proximal + mesial	unknown	absent	absent	Perciformes	Sciaenidae	Micropogonias furnieri
652	4.0	GA IV	102/108	2	1	Burial 6	bone	Teleostei	cranium	maxilla	left	fragment	proximal + mesial	unknown	absent	absent	Perciformes	Sciaenidae	Micropogonias furnieri
653	4.0	GA IV	102/108	2	1	Burial 6	bone	Teleostei	cranium	maxilla	left	fragment	proximal + mesial	unknown	absent	absent	Perciformes	Sciaenidae	Micropogonias furnieri
654	4.0	GA IV	102/108	2	1	Burial 6	bone	Teleostei	cranium	epihial	left	fragment	NA	unknown	absent	absent	Perciformes	Sciaenidae	Micropogonias furnieri
655	4.0	GA IV	102/108	2	1	Burial 6	bone	Teleostei	cranium	epihial	right	intact	NA	unknown	absent	absent	Perciformes	Centropomidae	Centropomus sp.
656	4.0	GA IV	102/108	2	1	Burial 6	bone	Teleostei	cranium	epihial	right	intact	NA	unknown	absent	absent	Perciformes	Centropomidae	Centropomus sp.
657	4.0	GA IV	102/108	2	1	Burial 6	bone	Teleostei	trunk	scapula	left	intact	NA	unknown	absent	absent	Perciformes	Sciaenidae	Micropogonias furnieri
658	4.0	GA IV	102/108	2	1	Burial 6	bone	Teleostei	trunk	scapula	left	intact	NA	unknown	absent	absent	Perciformes	Sciaenidae	Micropogonias furnieri
659	4.0	GA IV	102/108	2	1	Burial 6	bone	Teleostei	limb	pterygiophore	unknown	fragment	mesial	unknown	thermal alteration	completely charred	unknown	unknown	unknown
660	4.0	GA IV	102/108	2	1	Burial 6	bone	Teleostei	limb	pterygiophore	unknown	fragment	mesial	unknown	thermal alteration	50% or > 50% calcined	unknown	unknown	unknown
661	4.0	GA IV	102/108	2	1	Burial 6	bone	Teleostei	limb	pterygiophore	unknown	fragment	mesial	unknown	thermal alteration	50% or > 50% calcined	unknown	unknown	unknown
662	4.0	GA IV	102/108	2	1	Burial 6	bone	Teleostei	limb	pterygiophore	unknown	fragment	mesial	unknown	absent	absent	unknown	unknown	unknown
663	4.0	GA IV	102/108	2	1	Burial 6	bone	Teleostei	limb	pterygiophore	unknown	fragment	mesial	unknown	absent	absent	unknown	unknown	unknown
664	4.0	GA IV	102/108	2	1	Burial 6	bone	Teleostei	limb	pterygiophore	unknown	fragment	mesial	unknown	absent	absent	unknown	unknown	unknown
665	4.0	GA IV	102/108	2	1	Burial 6	bone	Teleostei	limb	pterygiophore	unknown	fragment	mesial	unknown	absent	absent	unknown	unknown	unknown
666	4.0	GA IV	102/108	2	1	Burial 6	bone	Teleostei	cranium	parasphenoid	NA	fragment	mesial	unknown	absent	absent	unknown	unknown	unknown
667	4.0	GA IV	102/108	2	1	Burial 6	bone	Teleostei	cranium	pré operculum	right	fragment	distal + mesial	unknown	absent	absent	Perciformes	Sciaenidae	Micropogonias furnieri
668	4.0	GA IV	102/108	2	1	Burial 6	bone	Teleostei	cranium	pré operculum	right	fragment	distal + mesial	unknown	absent	absent	Perciformes	Sciaenidae	Micropogonias furnieri
669	4.0	GA IV	102/108	2	1	Burial 6	bone	Teleostei	cranium	hiomandibular	unknown	fragment	unknown	unknown	absent	absent	unknown	unknown	unknown
670	4.0	GA IV	102/108	2	1	Burial 6	bone	Teleostei	cranium	hiomandibular	left	intact	NA	unknown	absent	absent	Perciformes	Centropomidae	Centropomus sp.
671	4.0	GA IV	102/108	2	1	Burial 6	bone	Teleostei	cranium	basiocciptal	NA	fragment	proximal + mesial	unknown	absent	absent	Perciformes	Sciaenidae	Micropogonias furnieri
672	4.0	GA IV	102/108	2	1	Burial 6	bone	Teleostei	cranium	operculum	unknown	fragment	mesial	unknown	absent	absent	unknown	unknown	unknown
673	4.0	GA IV	102/108	2	1	Burial 6	bone	Teleostei	unknown	NA	unknown	fragment	unknown	unknown	absent	absent	unknown	unknown	unknown
674	4.0	GA IV	102/108	2	1	Burial 6	bone	Teleostei	unknown	NA	unknown	fragment	unknown	unknown	absent	absent	unknown	unknown	unknown
675	4.0	GA IV	102/108	2	1	Burial 6	bone	Teleostei	unknown	NA	unknown	fragment	unknown	unknown	absent	absent	unknown	unknown	unknown
676	4.0	GA IV	102/108	2	1	Burial 6	bone	Teleostei	unknown	NA	unknown	fragment	unknown	unknown	absent	absent	unknown	unknown	unknown
677	4.0	GA IV	102/108	2	1	Burial 6	bone	Teleostei	unknown	NA	unknown	fragment	unknown	unknown	absent	absent	unknown	unknown	unknown
678	4.0	GA IV	102/108	2	1	Burial 6	bone	Teleostei	unknown	NA	unknown	fragment	unknown	unknown	absent	absent	unknown	unknown	unknown
679	4.0	GA IV	102/108	2	1	Burial 6	bone	Teleostei	unknown	NA	unknown	fragment	unknown	unknown	absent	absent	unknown	unknown	unknown
680	4.0	GA IV	102/108	2	1	Burial 6	bone	Teleostei	unknown	NA	unknown	fragment	unknown	unknown	absent	absent	unknown	unknown	unknown
681	4.0	GA IV	102/108	2	1	Burial 6	bone	Teleostei	unknown	NA	unknown	fragment	unknown	unknown	absent	absent	unknown	unknown	unknown
682	4.0	GA IV	102/108	2	1	Burial 6	bone	Teleostei	unknown	NA	unknown	fragment	unknown	unknown	absent	absent	unknown	unknown	unknown
683	4.0	GA IV	102/108	2	1	Burial 6	bone	Teleostei	unknown	NA	unknown	fragment	unknown	unknown	absent	absent	unknown	unknown	unknown
684	4.0	GA IV	102/108	2	1	Burial 6	bone	Teleostei	unknown	NA	unknown	fragment	unknown	unknown	absent	absent	unknown	unknown	unknown
685	4.0	GA IV	102/108	2	1	Burial 6	bone	Teleostei	unknown	NA	unknown	fragment	unknown	unknown	absent	absent	unknown	unknown	unknown
686	4.0	GA IV	102/108	2	1	Burial 6	bone	Teleostei	unknown	NA	unknown	fragment	unknown	unknown	absent	absent	unknown	unknown	unknown
687	4.0	GA IV	102/108	2	1	Burial 6	bone	Teleostei	unknown	NA	unknown	fragment	unknown	unknown	absent	absent	unknown	unknown	unknown
688	4.0	GA IV	102/108	2	1	Burial 6	bone	Teleostei	unknown	NA	unknown	fragment	unknown	unknown	absent	absent	unknown	unknown	unknown
689	4.0	GA IV	102/108	2	1	Burial 6	bone	Teleostei	unknown	NA	unknown	fragment	unknown	unknown	absent	absent	unknown	unknown	unknown
690	4.0	GA IV	102/108	2	1	Burial 6	bone	Teleostei	unknown	NA	unknown	fragment	unknown	unknown	absent	absent	unknown	unknown	unknown
691	4.0	GA IV	102/108	2	1	Burial 6	bone	Teleostei	unknown	NA	unknown	fragment	unknown	unknown	absent	absent	unknown	unknown	unknown
692	4.0	GA IV	102/108	2	1	Burial 6	bone	Teleostei	unknown	NA	unknown	fragment	unknown	unknown	absent	absent	unknown	unknown	unknown
693	4.0	GA IV	102/108	2	1	Burial 6	bone	Teleostei	unknown	NA	unknown	fragment	unknown	unknown	absent	absent	unknown	unknown	unknown
694	4.0	GA IV	102/108	2	1	Burial 6	bone	Teleostei	unknown	NA	unknown	fragment	unknown	unknown	absent	absent	unknown	unknown	unknown
695	4.0	GA IV	102/108	2	1	Burial 6	bone	Teleostei	unknown	NA	unknown	fragment	unknown	unknown	absent	absent	unknown	unknown	unknown
696	4.0	GA IV	102/108	2	1	Burial 6	bone	Teleostei	unknown	NA	unknown	fragment	unknown	unknown	absent	absent	unknown	unknown	unknown
697	4.0	GA IV	102/108	2	1	Burial 6	bone	Teleostei	unknown	NA	unknown	fragment	unknown	unknown	absent	absent	unknown	unknown	unknown
698	4.0	GA IV	102/108	2	1	Burial 6	bone	Teleostei	unknown	NA	unknown	fragment	unknown	unknown	absent	absent	unknown	unknown	unknown
699	4.0	GA IV	102/108	2	1	Burial 6	bone	Teleostei	unknown	NA	unknown	fragment	unknown	unknown	absent	absent	unknown	unknown	unknown
700	4.0	GA IV	102/108	2	1	Burial 6	bone	Teleostei	unknown	NA	unknown	fragment	unknown	unknown	absent	absent	unknown	unknown	unknown
701	4.0	GA IV	102/108	2	1	Burial 6	bone	Teleostei	unknown	NA	unknown	fragment	unknown	unknown	absent	absent	unknown	unknown	unknown
702	4.0	GA IV	102/108	2	1	Burial 6	bone	Teleostei	unknown	NA	unknown	fragment	unknown	unknown	absent	absent	unknown	unknown	unknown
703	4.0	GA IV	102/108	2	1	Burial 6	bone	Teleostei	unknown	NA	unknown	fragment	unknown	unknown	absent	absent	unknown	unknown	unknown
704	4.0	GA IV	102/108	2	1	Burial 6	bone	Teleostei	unknown	NA	unknown	fragment	unknown	unknown	absent	absent	unknown	unknown	unknown
705	4.0	GA IV	102/108	2	1	Burial 6	bone	Teleostei	unknown	NA	unknown	fragment	unknown	unknown	absent	absent	unknown	unknown	unknown
706	4.0	GA IV	102/108	2	1	Burial 6	bone	Teleostei	unknown	NA	unknown	fragment	unknown	unknown	absent	absent	unknown	unknown	unknown
707	4.0	GA IV	102/108	2	1	Burial 6	bone	Teleostei	unknown	NA	unknown	fragment	unknown	unknown	absent	absent	unknown	unknown	unknown
708	4.0	GA IV	102/108	2	1	Burial 6	bone	Teleostei	unknown	NA	unknown	fragment	unknown	unknown	absent	absent	unknown	unknown	unknown
709	4.0	GA IV	102/108	2	1	Burial 6	bone	Teleostei	unknown	NA	unknown	fragment	unknown	unknown	absent	absent	unknown	unknown	unknown
710	4.0	GA IV	102/108	2	1	Burial 6	bone	Teleostei	unknown	NA	unknown	fragment	unknown	unknown	absent	absent	unknown	unknown	unknown
711	4.0	GA IV	102/108	2	1	Burial 6	bone	Teleostei	unknown	NA	unknown	fragment	unknown	unknown	absent	absent	unknown	unknown	unknown
712	4.0	GA IV	102/108	2	1	Burial 6	bone	Teleostei	unknown	NA	unknown	fragment	unknown	unknown	absent	absent	unknown	unknown	unknown
713	4.0	GA IV	102/108	2	1	Burial 6	bone	Teleostei	unknown	NA	unknown	fragment	unknown	unknown	absent	absent	unknown	unknown	unknown
714	4.0	GA IV	102/108	2	1	Burial 6	bone	Teleostei	unknown	NA	unknown	fragment	unknown	unknown	absent	absent	unknown	unknown	unknown
715	4.0	GA IV	102/108	2	1	Burial 6	bone	Teleostei	unknown	NA	unknown	fragment	unknown	unknown	absent	absent	unknown	unknown	unknown
716	4.0	GA IV	102/108	2	1	Burial 6	bone	Teleostei	unknown	NA	unknown	fragment	unknown	unknown	absent	absent	unknown	unknown	unknown
717	4.0	GA IV	102/108	2	1	Burial 6	bone	Teleostei	unknown	NA	unknown	fragment	unknown	unknown	absent	absent	unknown	unknown	unknown
718	4.0	GA IV	102/108	2	1	Burial 6	bone	Teleostei	unknown	NA	unknown	fragment	unknown	unknown	absent	absent	unknown	unknown	unknown
719	4.0	GA IV	102/108	2	1	Burial 6	bone	Teleostei	unknown	NA	unknown	fragment	unknown	unknown	absent	absent	unknown	unknown	unknown
720	4.0	GA IV	102/108	2	1	Burial 6	bone	Teleostei	unknown	NA	unknown	fragment	unknown	unknown	absent	absent	unknown	unknown	unknown
721	4.0	GA IV	102/108	2	1	Burial 6	bone	Teleostei	unknown	NA	unknown	fragment	unknown	unknown	absent	absent	unknown	unknown	unknown
722	4.0	GA IV	102/108	2	1	Burial 6	bone	Teleostei	unknown	NA	unknown	fragment	unknown	unknown	absent	absent	unknown	unknown	unknown
723	4.0	GA IV	102/108	2	1	Burial 6	bone	Teleostei	unknown	NA	unknown	fragment	unknown	unknown	absent	absent	unknown	unknown	unknown
724	4.0	GA IV	102/108	2	1	Burial 6	bone	Teleostei	unknown	NA	unknown	fragment	unknown	unknown	absent	absent	unknown	unknown	unknown
725	4.0	GA IV	102/108	2	1	Burial 6	bone	Teleostei	unknown	NA	unknown	fragment	unknown	unknown	absent	absent	unknown	unknown	unknown
726	4.0	GA IV	102/108	2	1	Burial 6	bone	Teleostei	unknown	NA	unknown	fragment	unknown	unknown	absent	absent	unknown	unknown	unknown
727	4.0	GA IV	102/108	2	1	Burial 6	bone	Teleostei	unknown	NA	unknown	fragment	unknown	unknown	absent	absent	unknown	unknown	unknown
728	4.0	GA IV	102/108	2	1	Burial 6	bone	Teleostei	unknown	NA	unknown	fragment	unknown	unknown	absent	absent	unknown	unknown	unknown
729	4.0	GA IV	102/108	2	1	Burial 6	bone	Teleostei	unknown	NA	unknown	fragment	unknown	unknown	absent	absent	unknown	unknown	unknown
730	4.0	GA IV	102/108	2	1	Burial 6	bone	Teleostei	unknown	NA	unknown	fragment	unknown	unknown	absent	absent	unknown	unknown	unknown
731	4.0	GA IV	102/108	2	1	Burial 6	bone	Teleostei	unknown	NA	unknown	fragment	unknown	unknown	absent	absent	unknown	unknown	unknown
732	4.0	GA IV	102/108	2	1	Burial 6	bone	Teleostei	unknown	NA	unknown	fragment	unknown	unknown	absent	absent	unknown	unknown	unknown
733	4.0	GA IV	102/108	2	1	Burial 6	bone	Teleostei	unknown	NA	unknown	fragment	unknown	unknown	absent	absent	unknown	unknown	unknown
734	4.0	GA IV	102/108	2	1	Burial 6	bone	Teleostei	unknown	NA	unknown	fragment	unknown	unknown	absent	absent	unknown	unknown	unknown
735	4.0	GA IV	102/108	2	1	Burial 6	fish scale	Teleostei	unknown	NA	unknown	fragment	NA	unknown	absent	absent	unknown	unknown	unknown
736	4.0	GA IV	102/108	2	1	Burial 6	fish scale	Teleostei	unknown	NA	unknown	fragment	NA	unknown	absent	absent	unknown	unknown	unknown
737	4.0	GA IV	102/108	2	1	Burial 6	fish scale	Teleostei	unknown	NA	unknown	fragment	NA	unknown	absent	absent	unknown	unknown	unknown
738	4.0	GA IV	102/108	2	1	Burial 6	fish scale	Teleostei	unknown	NA	unknown	fragment	NA	unknown	absent	absent	unknown	unknown	unknown
739	4.0	GA IV	102/108	2	1	Burial 6	fish scale	Teleostei	unknown	NA	unknown	fragment	NA	unknown	absent	absent	unknown	unknown	unknown
740	4.0	GA IV	102/108	2	1	Burial 6	fish scale	Teleostei	unknown	NA	unknown	fragment	NA	unknown	absent	absent	unknown	unknown	unknown
741	4.0	GA IV	102/108	2	1	Burial 6	fish scale	Teleostei	unknown	NA	unknown	fragment	NA	unknown	absent	absent	unknown	unknown	unknown
742	4.0	GA IV	102/108	2	1	Burial 6	fish scale	Teleostei	unknown	NA	unknown	fragment	NA	unknown	absent	absent	unknown	unknown	unknown
743	4.0	GA IV	102/108	2	1	Burial 6	fish scale	Teleostei	unknown	NA	unknown	fragment	NA	unknown	absent	absent	unknown	unknown	unknown
744	4.0	GA IV	102/108	2	1	Burial 6	fish scale	Teleostei	unknown	NA	unknown	fragment	NA	unknown	absent	absent	unknown	unknown	unknown
745	4.0	GA IV	102/108	2	1	Burial 6	fish scale	Teleostei	unknown	NA	unknown	fragment	NA	unknown	absent	absent	unknown	unknown	unknown
746	4.0	GA IV	102/108	2	1	Burial 6	fish scale	Teleostei	unknown	NA	unknown	fragment	NA	unknown	absent	absent	unknown	unknown	unknown
747	4.0	GA IV	102/108	2	1	Burial 6	fish scale	Teleostei	unknown	NA	unknown	fragment	NA	unknown	absent	absent	unknown	unknown	unknown
748	4.0	GA IV	102/108	2	1	Burial 6	fish scale	Teleostei	unknown	NA	unknown	fragment	NA	unknown	absent	absent	unknown	unknown	unknown
749	4.0	GA IV	102/108	2	1	Burial 6	fish scale	Teleostei	unknown	NA	unknown	fragment	NA	unknown	absent	absent	unknown	unknown	unknown
750	4.0	GA IV	102/108	2	1	Burial 6	fish scale	Teleostei	unknown	NA	unknown	fragment	NA	unknown	absent	absent	unknown	unknown	unknown
751	4.1	GA IV	102/108	2	1	Burial 6	otolith	Teleostei	cranium	otolith	unknown	intact	NA	unknown	desmineralization	absent	Perciformes	Sciaenidae	Micropogonias furnieri
752	4.1	GA IV	102/108	2	1	Burial 6	otolith	Teleostei	cranium	otolith	right	intact	NA	unknown	desmineralization	absent	Perciformes	Sciaenidae	Micropogonias furnieri
753	4.1	GA IV	102/108	2	1	Burial 6	otolith	Teleostei	cranium	otolith	left	intact	NA	unknown	desmineralization	absent	Perciformes	Sciaenidae	Micropogonias furnieri
754	4.1	GA IV	102/108	2	1	Burial 6	otolith	Teleostei	cranium	otolith	left	intact	NA	unknown	desmineralization	absent	Perciformes	Sciaenidae	Micropogonias furnieri
755	4.1	GA IV	102/108	2	1	Burial 6	shell	Gastropoda	shell	columela	NA	fragment	NA	unknown	desmineralization	absent	Neogastropoda	Olividae	Olivancillaria sp.
756	4.1	GA IV	102/108	2	1	Burial 6	shell	Gastropoda	shell	columela	NA	fragment	NA	unknown	desmineralization	absent	Neogastropoda	Olividae	Olivancillaria sp.
757	4.1	GA IV	102/108	2	1	Burial 6	shell	Bivalvia	shell	valve intact	unknown	fragment	NA	unknown	desmineralization	absent	unknown	unknown	unknown
758	4.1	GA IV	102/108	2	1	Burial 6	shell	Bivalvia	shell	valve intact	unknown	fragment	NA	unknown	desmineralization	absent	unknown	unknown	unknown
759	4.1	GA IV	102/108	2	1	Burial 6	shell	Bivalvia	shell	valve intact	unknown	fragment	NA	unknown	desmineralization	absent	unknown	unknown	unknown
760	4.1	GA IV	102/108	2	1	Burial 6	shell	Bivalvia	shell	valve intact	unknown	fragment	NA	unknown	desmineralization	absent	unknown	unknown	unknown
761	4.1	GA IV	102/108	2	1	Burial 6	shell	Bivalvia	shell	valve intact	unknown	fragment	NA	unknown	desmineralization	absent	unknown	unknown	unknown
762	4.1	GA IV	102/108	2	1	Burial 6	shell	Gastropoda	shell	shell intact	NA	intact	NA	unknown	desmineralization	absent	unknown	unknown	unknown
763	4.1	GA IV	102/108	2	1	Burial 6	bone	Teleostei	cranium	cetatohial	left	fragment	mesial	unknown	absent	absent	Perciformes	Sciaenidae	Micropogonias furnieri
764	4.2	GA IV	102/108	2	1	Burial 6	bone	Mammalia	feet	phalanx unknown	unknown	intact	NA	young/adult	absent	absent	Carnivora	Otariidae	Arctocephalus sp.
765	4.2	GA IV	102/108	2	1	Burial 6	bone	Mammalia	feet	phalanx unknown	unknown	fragment	proximal	young/adult	absent	absent	Carnivora	Otariidae	Arctocephalus sp.
766	4.2	GA IV	102/108	2	1	Burial 6	bone	Mammalia	feet	phalanx unknown	unknown	fragment	proximal	young/adult	thermal alteration	50% or > 50% charred	Carnivora	Otariidae	Arctocephalus sp.
767	4.2	GA IV	102/108	2	1	Burial 6	bone	Mammalia	feet	phalanx unknown	unknown	fragment	proximal	young	thermal alteration	50% or > 50% charred	Carnivora	Otariidae	Arctocephalus sp.
768	4.2	GA IV	102/108	2	1	Burial 6	bone	Mammalia	feet	phalanx unknown	unknown	fragment	proximal	young	thermal alteration	completely calcined	Carnivora	Otariidae	Arctocephalus sp.
769	4.2	GA IV	102/108	2	1	Burial 6	bone	Mammalia	feet	phalanx unknown	unknown	fragment	proximal	young	absent	absent	unknown	unknown	unknown
770	4.2	GA IV	102/108	2	1	Burial 6	claw	Crustacea	crustacea	claw	unknown	intact	NA	unknown	desmineralization	absent	Decapoda	Portunidae	Callinectes sp.
771	4.2	GA IV	102/108	2	1	Burial 6	claw	Crustacea	crustacea	claw	unknown	intact	NA	unknown	desmineralization	absent	Decapoda	Portunidae	Callinectes sp.
772	4.2	GA IV	102/108	2	1	Burial 6	bone	Mammalia	cranium	maxilla	left	fragment	mesial	unknown	absent	absent	Rodentia	Ctenomyidae	Ctenomys sp.
773	4.2	GA IV	102/108	2	1	Burial 6	tooth	Mammalia	tooth	incisor	unknown	fragment	NA	unknown	absent	absent	Rodentia	Ctenomyidae	Ctenomys sp.
774	4.2	GA IV	102/108	2	1	Burial 6	tooth	Mammalia	tooth	incisor	unknown	fragment	NA	unknown	absent	absent	Rodentia	Ctenomyidae	Ctenomys sp.
775	4.2	GA IV	102/108	2	1	Burial 6	tooth	Mammalia	tooth	incisor	unknown	fragment	NA	unknown	absent	absent	Rodentia	Ctenomyidae	Ctenomys sp.
776	4.2	GA IV	102/108	2	1	Burial 6	bone	Mammalia	unknown	NA	unknown	fragment	NA	unknown	absent	absent	unknown	unknown	unknown
781	4.2	GA IV	102/108	2	1	Burial 6	bone	Mammalia	feet	phalanx unknown	unknown	fragment	extremity unknown	unknown	absent	absent	unknown	unknown	unknown
782	4.2	GA IV	102/108	2	1	Burial 6	bone	Mammalia	trunk	disc (epiphysis) vertebral	NA	fragment	NA	young	absent	absent	Carnivora	Otariidae	unknown
786	4.2	GA IV	102/108	2	1	Burial 6	bone	Birds	limb	patella	unknown	intact	NA	young/adult	absent	absent	Sphenisciformes	Spheniscidae	Spheniscus magellanicus
787	4.2	GA IV	102/108	2	1	Burial 6	bone	unknown	limb	diaphysis	unknown	fragment	mesial	unknown	absent	absent	unknown	unknown	unknown
788	4.2	GA IV	102/108	2	1	Burial 6	bone	unknown	limb	diaphysis	unknown	fragment	mesial	unknown	absent	absent	unknown	unknown	unknown
789	4.2	GA IV	102/108	2	1	Burial 6	bone	unknown	limb	diaphysis	unknown	fragment	mesial	unknown	absent	absent	unknown	unknown	unknown
790	4.2	GA IV	102/108	2	1	Burial 6	bone	unknown	limb	diaphysis	unknown	fragment	mesial	unknown	absent	absent	unknown	unknown	unknown
791	4.2	GA IV	102/108	2	1	Burial 6	bone	unknown	limb	diaphysis	unknown	fragment	mesial	unknown	absent	absent	unknown	unknown	unknown
792	4.2	GA IV	102/108	2	1	Burial 6	bone	Birds	unknown	NA	unknown	fragment	mesial	unknown	absent	absent	unknown	unknown	unknown
793	4.2	GA IV	102/108	2	1	Burial 6	bone	Birds	unknown	NA	unknown	fragment	mesial	unknown	absent	absent	unknown	unknown	unknown
794	4.2	GA IV	102/108	2	1	Burial 6	bone	Birds	unknown	NA	unknown	fragment	mesial	unknown	absent	absent	unknown	unknown	unknown
795	4.2	GA IV	102/108	2	1	Burial 6	bone	Birds	unknown	NA	unknown	fragment	mesial	unknown	absent	absent	unknown	unknown	unknown
796	4.2	GA IV	102/108	2	1	Burial 6	bone	Birds	unknown	NA	unknown	fragment	mesial	unknown	absent	absent	unknown	unknown	unknown
797	4.2	GA IV	102/108	2	1	Burial 6	bone	Birds	unknown	NA	unknown	fragment	mesial	unknown	absent	absent	unknown	unknown	unknown
798	4.2	GA IV	102/108	2	1	Burial 6	bone	Birds	unknown	NA	unknown	fragment	mesial	unknown	absent	absent	unknown	unknown	unknown
799	4.2	GA IV	102/108	2	1	Burial 6	bone	Birds	unknown	NA	unknown	fragment	mesial	unknown	absent	absent	unknown	unknown	unknown
800	4.2	GA IV	102/108	2	1	Burial 6	bone	Birds	unknown	NA	unknown	fragment	mesial	unknown	absent	absent	unknown	unknown	unknown
801	4.2	GA IV	102/108	2	1	Burial 6	bone	Birds	unknown	NA	unknown	fragment	mesial	unknown	absent	absent	unknown	unknown	unknown
802	4.2	GA IV	102/108	2	1	Burial 6	bone	Birds	unknown	NA	unknown	fragment	mesial	unknown	thermal alteration	completely charred	unknown	unknown	unknown
803	4.2	GA IV	102/108	2	1	Burial 6	bone	Teleostei	trunk	hypural	NA	fragment	NA	unknown	absent	absent	Perciformes	Mugilidae	Mugil sp.
804	4.2	GA IV	102/108	2	1	Burial 6	bone	Elasmobranchii	others	dermal denticle	unknown	intact	NA	unknown	absent	absent	Myliobatiformes	Dasyatidae	unknown
805	4.2	GA IV	102/108	2	1	Burial 6	bone	Elasmobranchii	others	dermal denticle	unknown	intact	NA	unknown	absent	absent	Myliobatiformes	Dasyatidae	unknown
806	4.2	GA IV	102/108	2	1	Burial 6	bone	unknown	unknown	NA	unknown	intact	NA	unknown	absent	absent	unknown	unknown	unknown
807	4.2	GA IV	102/108	2	1	Burial 6	bone	unknown	unknown	NA	unknown	intact	NA	unknown	absent	absent	unknown	unknown	unknown
808	4.2	GA IV	102/108	2	1	Burial 6	bone	unknown	unknown	NA	unknown	intact	NA	unknown	absent	absent	unknown	unknown	unknown
809	4.2	GA IV	102/108	2	1	Burial 6	bone	unknown	unknown	NA	unknown	intact	NA	unknown	absent	absent	unknown	unknown	unknown
810	4.2	GA IV	102/108	2	1	Burial 6	bone	unknown	unknown	NA	unknown	intact	NA	unknown	absent	absent	unknown	unknown	unknown
811	4.2	GA IV	102/108	2	1	Burial 6	bone	unknown	unknown	NA	unknown	intact	NA	unknown	absent	absent	unknown	unknown	unknown
812	4.2	GA IV	102/108	2	1	Burial 6	bone	unknown	unknown	NA	unknown	intact	NA	unknown	absent	absent	unknown	unknown	unknown
813	4.2	GA IV	102/108	2	1	Burial 6	bone	Birds	trunk	rib	unknown	fragment	mesial	unknown	absent	absent	unknown	unknown	unknown
816	4.2	GA IV	102/108	2	1	Burial 6	bone	Mammalia	unknown	NA	unknown	fragment	mesial	unknown	thermal alteration	completely charred	Cetartiodactyla	Cetacea (infraordem)	unknown
817	4.2	GA IV	102/108	2	1	Burial 6	bone	Mammalia	unknown	NA	unknown	fragment	mesial	unknown	thermal alteration	completely charred	Cetartiodactyla	Cetacea (infraordem)	unknown
818	4.2	GA IV	102/108	2	1	Burial 6	bone	Mammalia	unknown	NA	unknown	fragment	mesial	unknown	thermal alteration	completely charred	Cetartiodactyla	Cetacea (infraordem)	unknown
819	4.2	GA IV	102/108	2	1	Burial 6	bone	Mammalia	unknown	NA	unknown	fragment	mesial	unknown	thermal alteration	completely charred	Cetartiodactyla	Cetacea (infraordem)	unknown
820	4.2	GA IV	102/108	2	1	Burial 6	bone	Mammalia	unknown	NA	unknown	fragment	mesial	unknown	thermal alteration	completely charred	Cetartiodactyla	Cetacea (infraordem)	unknown
821	4.2	GA IV	102/108	2	1	Burial 6	bone	Mammalia	unknown	NA	unknown	fragment	mesial	unknown	thermal alteration	completely charred	Cetartiodactyla	Cetacea (infraordem)	unknown
822	4.2	GA IV	102/108	2	1	Burial 6	bone	Mammalia	unknown	NA	unknown	fragment	mesial	unknown	thermal alteration	completely charred	Cetartiodactyla	Cetacea (infraordem)	unknown
823	4.2	GA IV	102/108	2	1	Burial 6	bone	Mammalia	unknown	NA	unknown	fragment	mesial	unknown	thermal alteration	completely charred	Cetartiodactyla	Cetacea (infraordem)	unknown
824	4.2	GA IV	102/108	2	1	Burial 6	bone	Mammalia	unknown	NA	unknown	fragment	mesial	unknown	thermal alteration	completely charred	unknown	unknown	unknown
825	4.2	GA IV	102/108	2	1	Burial 6	bone	Mammalia	unknown	NA	unknown	fragment	mesial	unknown	thermal alteration	completely charred	unknown	unknown	unknown
826	4.2	GA IV	102/108	2	1	Burial 6	bone	Mammalia	unknown	NA	unknown	fragment	mesial	unknown	thermal alteration	completely charred	unknown	unknown	unknown
827	4.2	GA IV	102/108	2	1	Burial 6	bone	Mammalia	unknown	NA	unknown	fragment	mesial	unknown	thermal alteration	completely charred	unknown	unknown	unknown
828	4.2	GA IV	102/108	2	1	Burial 6	bone	Mammalia	unknown	NA	unknown	fragment	mesial	unknown	thermal alteration	completely charred	unknown	unknown	unknown
829	4.2	GA IV	102/108	2	1	Burial 6	bone	Mammalia	unknown	NA	unknown	fragment	mesial	unknown	thermal alteration	completely charred	unknown	unknown	unknown
830	4.2	GA IV	102/108	2	1	Burial 6	bone	Mammalia	unknown	NA	unknown	fragment	mesial	unknown	thermal alteration	completely charred	unknown	unknown	unknown
831	4.2	GA IV	102/108	2	1	Burial 6	bone	Mammalia	unknown	NA	unknown	fragment	mesial	unknown	thermal alteration	completely charred	unknown	unknown	unknown
832	4.2	GA IV	102/108	2	1	Burial 6	bone	Mammalia	unknown	NA	unknown	fragment	mesial	unknown	thermal alteration	completely charred	unknown	unknown	unknown
833	4.2	GA IV	102/108	2	1	Burial 6	bone	Mammalia	unknown	NA	unknown	fragment	mesial	unknown	thermal alteration	completely charred	unknown	unknown	unknown
834	4.2	GA IV	102/108	2	1	Burial 6	bone	Mammalia	unknown	NA	unknown	fragment	mesial	unknown	thermal alteration	completely calcined	unknown	unknown	unknown
835	4.2	GA IV	102/108	2	1	Burial 6	bone	Mammalia	unknown	NA	unknown	fragment	mesial	unknown	thermal alteration	completely calcined	unknown	unknown	unknown
836	4.2	GA IV	102/108	2	1	Burial 6	bone	Mammalia	unknown	NA	unknown	fragment	mesial	unknown	thermal alteration	completely calcined	unknown	unknown	unknown
837	4.2	GA IV	102/108	2	1	Burial 6	bone	Mammalia	unknown	NA	unknown	fragment	mesial	unknown	thermal alteration	50% or > 50% calcined	unknown	unknown	unknown
838	4.2	GA IV	102/108	2	1	Burial 6	bone	Mammalia	unknown	NA	unknown	fragment	mesial	unknown	thermal alteration	50% or > 50% calcined	unknown	unknown	unknown
839	4.2	GA IV	102/108	2	1	Burial 6	bone	Mammalia	unknown	NA	unknown	fragment	mesial	unknown	thermal alteration	50% or > 50% calcined	unknown	unknown	unknown
840	4.2	GA IV	102/108	2	1	Burial 6	bone	Mammalia	unknown	NA	unknown	fragment	mesial	unknown	thermal alteration	50% or > 50% calcined	unknown	unknown	unknown
841	4.2	GA IV	102/108	2	1	Burial 6	bone	Mammalia	unknown	NA	unknown	fragment	mesial	unknown	thermal alteration	50% or > 50% calcined	unknown	unknown	unknown
842	4.2	GA IV	102/108	2	1	Burial 6	bone	Mammalia	unknown	NA	unknown	fragment	mesial	unknown	absent	absent	unknown	unknown	unknown
843	4.2	GA IV	102/108	2	1	Burial 6	bone	Mammalia	unknown	NA	unknown	fragment	mesial	unknown	absent	absent	unknown	unknown	unknown
844	4.2	GA IV	102/108	2	1	Burial 6	bone	Mammalia	unknown	NA	unknown	fragment	mesial	unknown	absent	absent	unknown	unknown	unknown
845	4.2	GA IV	102/108	2	1	Burial 6	bone	Mammalia	unknown	NA	unknown	fragment	mesial	unknown	absent	absent	unknown	unknown	unknown
846	4.2	GA IV	102/108	2	1	Burial 6	bone	Mammalia	unknown	NA	unknown	fragment	mesial	unknown	absent	absent	unknown	unknown	unknown
847	4.2	GA IV	102/108	2	1	Burial 6	bone	Mammalia	unknown	NA	unknown	fragment	mesial	unknown	absent	absent	unknown	unknown	unknown
848	4.2	GA IV	102/108	2	1	Burial 6	bone	Mammalia	unknown	NA	unknown	fragment	mesial	unknown	absent	absent	unknown	unknown	unknown
849	4.2	GA IV	102/108	2	1	Burial 6	bone	Mammalia	unknown	NA	unknown	fragment	mesial	unknown	absent	absent	unknown	unknown	unknown
850	4.2	GA IV	102/108	2	1	Burial 6	bone	Mammalia	unknown	NA	unknown	fragment	mesial	unknown	absent	absent	unknown	unknown	unknown
851	4.2	GA IV	102/108	2	1	Burial 6	bone	Mammalia	unknown	NA	unknown	fragment	mesial	unknown	absent	absent	unknown	unknown	unknown
852	4.2	GA IV	102/108	2	1	Burial 6	bone	Mammalia	unknown	NA	unknown	fragment	mesial	unknown	absent	absent	unknown	unknown	unknown
853	4.2	GA IV	102/108	2	1	Burial 6	bone	Reptilia	unknown	NA	unknown	fragment	mesial	unknown	absent	absent	Testudines/Chelonia	unknown	unknown
854	4.2	GA IV	102/108	2	1	Burial 6	bone	Reptilia	unknown	NA	unknown	fragment	mesial	unknown	absent	absent	Testudines/Chelonia	unknown	unknown
855	4.2	GA IV	102/108	2	1	Burial 6	bone	Mammalia	unknown	NA	unknown	fragment	mesial	unknown	absent	absent	unknown	unknown	unknown
856	4.2	GA IV	102/108	2	1	Burial 6	bone	Birds	unknown	NA	unknown	fragment	mesial	unknown	absent	absent	unknown	unknown	unknown
857	4.2	GA IV	102/108	2	1	Burial 6	bone	Birds	unknown	NA	unknown	fragment	mesial	unknown	absent	absent	unknown	unknown	unknown
858	4.2	GA IV	102/108	2	1	Burial 6	bone	Birds	unknown	NA	unknown	fragment	mesial	unknown	absent	absent	unknown	unknown	unknown
859	4.2	GA IV	102/108	2	1	Burial 6	bone	Mammalia	feet	phalanx distal m. anterior	unknown	fragment	mesial	unknown	absent	absent	Carnivora	Otariidae	Arctocephalus sp.
860	4.2	GA IV	102/108	2	1	Burial 6	bone	Mammalia	feet	carpus or tarsus	unknown	intact	NA	young/adult	absent	absent	Carnivora	Otariidae	Arctocephalus sp.
861	4.1	GA IV	102/108	2	1	Burial 6	bone	Birds	cranium	beak	right	fragment	mesial	unknown	absent	absent	Procellariformes	Diomedeidae	Thalassarche sp.
862	4.1	GA IV	102/108	2	1	Burial 6	bone	Birds	cranium	beak	NA	fragment	distal	unknown	absent	absent	Procellariformes	Diomedeidae	Thalassarche sp.
863	4.1	GA IV	102/108	2	1	Burial 6	bone	Birds	cranium	quadrate	right	fragment	proximal	unknown	absent	absent	Procellariformes	Diomedeidae	Thalassarche sp.
864	4.1	GA IV	102/108	2	1	Burial 6	bone	Birds	trunk	coracoid	left	fragment	proximal	unknown	absent	absent	Procellariformes	Diomedeidae	Thalassarche sp.
865	4.1	GA IV	102/108	2	1	Burial 6	bone	Birds	limb	humerus	left	fragment	mesial	unknown	absent	absent	Procellariformes	Diomedeidae	Thalassarche sp.
866	4.1	GA IV	102/108	2	1	Burial 6	bone	Birds	limb	ulna	right	fragment	proximal	unknown	absent	absent	Procellariformes	Diomedeidae	Thalassarche sp.
867	4.1	GA IV	102/108	2	1	Burial 6	bone	Birds	feet	phalanx III m. anterior	right	fragment	mesial	unknown	absent	absent	Procellariformes	Diomedeidae	Thalassarche sp.
868	4.1	GA IV	102/108	2	1	Burial 6	bone	Birds	feet	phalanx III m. anterior	left	fragment	mesial	unknown	thermal alteration e cut mark	< 50% calcined	Procellariformes	Diomedeidae	Thalassarche sp.
869	4.1	GA IV	102/108	2	1	Burial 6	bone	Birds	feet	carpometacarpus	right	fragment	proximal	unknown	abrasion/wear	absent	Procellariformes	Diomedeidae	Thalassarche sp.
870	4.1	GA IV	102/108	2	1	Burial 6	bone	Birds	feet	carpometacarpus	left	fragment	mesial + proximal	unknown	thermal alteration	< 50% calcined	Procellariformes	Diomedeidae	Thalassarche sp.
871	4.1	GA IV	102/108	2	1	Burial 6	bone	Birds	limb	patella	left	intact	NA	unknown	abrasion/wear	absent	Procellariformes	Diomedeidae	Thalassarche sp.
872	4.1	GA IV	102/108	2	1	Burial 6	bone	Birds	limb	patella	left	intact	NA	unknown	abrasion/wear	absent	Procellariformes	Diomedeidae	Thalassarche sp.
873	4.1	GA IV	102/108	2	1	Burial 6	bone	Birds	limb	tibiatarsus	left	fragment	distal	unknown	abrasion/wear	absent	Procellariformes	Diomedeidae	Thalassarche sp.
874	4.1	GA IV	102/108	2	1	Burial 6	bone	Birds	limb	tibiatarsus	left	fragment	distal	unknown	abrasion/wear e cut mark	absent	Procellariformes	Diomedeidae	Thalassarche sp.
875	4.1	GA IV	102/108	2	1	Burial 6	bone	Birds	limb	tibiatarsus	right	fragment	distal	unknown	abrasion/wear, cut mark e thermal alteration	completely charred	Procellariformes	Diomedeidae	Thalassarche sp.
876	4.1	GA IV	102/108	2	1	Burial 6	bone	Birds	limb	femur	left	fragment	proximal	unknown	abrasion/wear	absent	Procellariformes	Diomedeidae	Thalassarche sp.
877	4.1	GA IV	102/108	2	1	Burial 6	bone	Birds	limb	tibiatarsus	left	fragment	mesial	unknown	absent	absent	Procellariformes	Diomedeidae	Thalassarche sp.
878	4.1	GA IV	102/108	2	1	Burial 6	bone	Birds	feet	tarsometatarsus	right	fragment	distal	unknown	absent	absent	Procellariformes	Diomedeidae	Thalassarche sp.
879	4.1	GA IV	102/108	2	1	Burial 6	bone	Birds	feet	tarsometatarsus	right	fragment	distal	unknown	absent	absent	Procellariformes	Diomedeidae	Thalassarche sp.
880	4.1	GA IV	102/108	2	1	Burial 6	bone	Birds	feet	phalanx m. posterior	unknown	intact	NA	unknown	absent	absent	Procellariformes	Diomedeidae	Thalassarche sp.
881	4.1	GA IV	102/108	2	1	Burial 6	bone	Birds	feet	phalanx m. posterior	unknown	intact	NA	unknown	absent	absent	Procellariformes	Diomedeidae	Thalassarche sp.
882	4.1	GA IV	102/108	2	1	Burial 6	bone	Birds	feet	phalanx m. posterior	unknown	fragment	distal	unknown	absent	absent	Procellariformes	Diomedeidae	Thalassarche sp.
883	4.1	GA IV	102/108	2	1	Burial 6	bone	Birds	feet	phalanx m. posterior	unknown	fragment	proximal	unknown	absent	absent	Procellariformes	Diomedeidae	Thalassarche sp.
884	4.1	GA IV	102/108	2	1	Burial 6	bone	Birds	trunk	vertebrae	NA	fragment	NA	unknown	absent	absent	Procellariformes	Diomedeidae	Thalassarche sp.
885	4.1	GA IV	102/108	2	1	Burial 6	bone	Birds	trunk	vertebrae	NA	fragment	NA	unknown	absent	absent	Procellariformes	Diomedeidae	Thalassarche sp.
886	4.1	GA IV	102/108	2	1	Burial 6	bone	Birds	trunk	vertebrae	NA	fragment	NA	unknown	absent	absent	Procellariformes	Diomedeidae	Thalassarche sp.
887	4.1	GA IV	102/108	2	1	Burial 6	bone	Birds	trunk	vertebrae	NA	fragment	NA	unknown	absent	absent	Procellariformes	Diomedeidae	Thalassarche sp.
888	4.1	GA IV	102/108	2	1	Burial 6	bone	Birds	trunk	vertebrae	NA	fragment	NA	unknown	absent	absent	Procellariformes	Diomedeidae	Thalassarche sp.
889	4.1	GA IV	102/108	2	1	Burial 6	bone	Birds	trunk	vertebrae	NA	fragment	NA	unknown	absent	absent	Procellariformes	Diomedeidae	Thalassarche sp.
890	4.1	GA IV	102/108	2	1	Burial 6	bone	Birds	trunk	vertebrae	NA	fragment	NA	unknown	absent	absent	Procellariformes	Diomedeidae	Thalassarche sp.
891	4.1	GA IV	102/108	2	1	Burial 6	bone	Birds	trunk	vertebrae	NA	fragment	NA	unknown	absent	absent	Procellariformes	Diomedeidae	Thalassarche sp.
892	4.1	GA IV	102/108	2	1	Burial 6	bone	Birds	trunk	vertebrae	NA	fragment	NA	unknown	absent	absent	Procellariformes	Diomedeidae	Thalassarche sp.
893	4.1	GA IV	102/108	2	1	Burial 6	bone	Birds	trunk	vertebrae	NA	fragment	NA	unknown	absent	absent	Procellariformes	Diomedeidae	Thalassarche sp.
894	4.1	GA IV	102/108	2	1	Burial 6	bone	Birds	trunk	vertebrae	NA	fragment	NA	unknown	thermal alteration	completely calcined	Procellariformes	Diomedeidae	Thalassarche sp.
895	4.1	GA IV	102/108	2	1	Burial 6	bone	Birds	trunk	vertebrae	NA	fragment	NA	unknown	thermal alteration	50% or > 50% charred	Procellariformes	Diomedeidae	Thalassarche sp.
896	4.1	GA IV	102/108	2	1	Burial 6	bone	Birds	feet	carpometacarpus	right	fragment	proximal + mesial	unknown	absent	absent	Procellariformes	Diomedeidae	Thalassarche sp.
897	4.1	GA IV	102/108	2	1	Burial 6	bone	Birds	limb	humerus	right	fragment	proximal + mesial	unknown	absent	absent	Procellariformes	Diomedeidae	Thalassarche sp.
898	4.1	GA IV	102/108	2	1	Burial 6	bone	Birds	limb	tibiatarsus	left	fragment	distal	unknown	absent	absent	Procellariformes	Diomedeidae	Thalassarche sp.
899	4.1	GA IV	102/108	2	1	Burial 6	bone	Birds	limb	diaphysis	unknown	fragment	mesial	unknown	absent	absent	unknown	unknown	unknown
900	4.1	GA IV	102/108	2	1	Burial 6	bone	Birds	limb	diaphysis	unknown	fragment	mesial	unknown	absent	absent	unknown	unknown	unknown
901	4.1	GA IV	102/108	2	1	Burial 6	bone	Birds	limb	diaphysis	unknown	fragment	mesial	unknown	absent	absent	unknown	unknown	unknown
902	4.1	GA IV	102/108	2	1	Burial 6	bone	Birds	limb	diaphysis	unknown	fragment	mesial	unknown	absent	absent	unknown	unknown	unknown
903	4.1	GA IV	102/108	2	1	Burial 6	bone	Birds	limb	diaphysis	unknown	fragment	mesial	unknown	absent	absent	unknown	unknown	unknown
904	4.1	GA IV	102/108	2	1	Burial 6	bone	Birds	limb	diaphysis	unknown	fragment	mesial	unknown	absent	absent	unknown	unknown	unknown
905	4.1	GA IV	102/108	2	1	Burial 6	bone	Birds	limb	diaphysis	unknown	fragment	mesial	unknown	absent	absent	unknown	unknown	unknown
906	4.1	GA IV	102/108	2	1	Burial 6	bone	Birds	limb	diaphysis	unknown	fragment	mesial	unknown	absent	absent	unknown	unknown	unknown
907	4.1	GA IV	102/108	2	1	Burial 6	bone	Birds	limb	diaphysis	unknown	fragment	mesial	unknown	absent	absent	unknown	unknown	unknown
908	4.1	GA IV	102/108	2	1	Burial 6	bone	Birds	limb	diaphysis	unknown	fragment	mesial	unknown	absent	absent	unknown	unknown	unknown
909	4.1	GA IV	102/108	2	1	Burial 6	bone	Birds	limb	diaphysis	unknown	fragment	mesial	unknown	absent	absent	unknown	unknown	unknown
910	4.1	GA IV	102/108	2	1	Burial 6	bone	Birds	limb	diaphysis	unknown	fragment	mesial	unknown	absent	absent	unknown	unknown	unknown
911	4.1	GA IV	102/108	2	1	Burial 6	bone	Birds	limb	diaphysis	unknown	fragment	mesial	unknown	absent	absent	unknown	unknown	unknown
912	4.1	GA IV	102/108	2	1	Burial 6	bone	Birds	limb	diaphysis	unknown	fragment	mesial	unknown	absent	absent	unknown	unknown	unknown
913	4.1	GA IV	102/108	2	1	Burial 6	bone	Birds	limb	diaphysis	unknown	fragment	mesial	unknown	absent	absent	unknown	unknown	unknown
914	4.1	GA IV	102/108	2	1	Burial 6	bone	Birds	limb	diaphysis	unknown	fragment	mesial	unknown	absent	absent	unknown	unknown	unknown
915	4.1	GA IV	102/108	2	1	Burial 6	bone	Birds	limb	diaphysis	unknown	fragment	mesial	unknown	absent	absent	unknown	unknown	unknown
916	4.1	GA IV	102/108	2	1	Burial 6	bone	Birds	limb	diaphysis	unknown	fragment	mesial	unknown	absent	absent	unknown	unknown	unknown
917	4.1	GA IV	102/108	2	1	Burial 6	bone	Birds	limb	diaphysis	unknown	fragment	mesial	unknown	absent	absent	unknown	unknown	unknown
918	4.1	GA IV	102/108	2	1	Burial 6	bone	Birds	limb	diaphysis	unknown	fragment	mesial	unknown	absent	absent	unknown	unknown	unknown
919	4.1	GA IV	102/108	2	1	Burial 6	bone	Birds	limb	diaphysis	unknown	fragment	mesial	unknown	absent	absent	unknown	unknown	unknown
920	4.1	GA IV	102/108	2	1	Burial 6	bone	Birds	limb	diaphysis	unknown	fragment	mesial	unknown	absent	absent	unknown	unknown	unknown
921	4.1	GA IV	102/108	2	1	Burial 6	bone	Birds	limb	diaphysis	unknown	fragment	mesial	unknown	absent	absent	unknown	unknown	unknown
922	4.1	GA IV	102/108	2	1	Burial 6	bone	Birds	limb	diaphysis	unknown	fragment	mesial	unknown	absent	absent	unknown	unknown	unknown
923	4.1	GA IV	102/108	2	1	Burial 6	bone	Birds	limb	diaphysis	unknown	fragment	mesial	unknown	absent	absent	unknown	unknown	unknown
924	4.1	GA IV	102/108	2	1	Burial 6	bone	Birds	limb	diaphysis	unknown	fragment	mesial	unknown	absent	absent	unknown	unknown	unknown
925	4.1	GA IV	102/108	2	1	Burial 6	bone	Birds	limb	diaphysis	unknown	fragment	mesial	unknown	absent	absent	unknown	unknown	unknown
926	4.1	GA IV	102/108	2	1	Burial 6	bone	Birds	limb	diaphysis	unknown	fragment	mesial	unknown	absent	absent	unknown	unknown	unknown
927	4.1	GA IV	102/108	2	1	Burial 6	bone	Birds	limb	diaphysis	unknown	fragment	mesial	unknown	absent	absent	unknown	unknown	unknown
928	4.1	GA IV	102/108	2	1	Burial 6	bone	Birds	limb	diaphysis	unknown	fragment	mesial	unknown	absent	absent	unknown	unknown	unknown
929	4.1	GA IV	102/108	2	1	Burial 6	bone	Birds	limb	diaphysis	unknown	fragment	mesial	unknown	absent	absent	unknown	unknown	unknown
930	4.1	GA IV	102/108	2	1	Burial 6	bone	Birds	limb	diaphysis	unknown	fragment	mesial	unknown	absent	absent	unknown	unknown	unknown
931	4.1	GA IV	102/108	2	1	Burial 6	bone	Birds	limb	diaphysis	unknown	fragment	mesial	unknown	absent	absent	unknown	unknown	unknown
932	4.1	GA IV	102/108	2	1	Burial 6	bone	Birds	limb	diaphysis	unknown	fragment	mesial	unknown	absent	absent	unknown	unknown	unknown
933	4.1	GA IV	102/108	2	1	Burial 6	bone	Birds	limb	diaphysis	unknown	fragment	mesial	unknown	absent	absent	unknown	unknown	unknown
934	4.1	GA IV	102/108	2	1	Burial 6	bone	Birds	limb	diaphysis	unknown	fragment	mesial	unknown	absent	absent	unknown	unknown	unknown
935	4.1	GA IV	102/108	2	1	Burial 6	bone	Birds	limb	diaphysis	unknown	fragment	mesial	unknown	absent	absent	unknown	unknown	unknown
936	4.1	GA IV	102/108	2	1	Burial 6	bone	Birds	limb	diaphysis	unknown	fragment	mesial	unknown	absent	absent	unknown	unknown	unknown
937	4.1	GA IV	102/108	2	1	Burial 6	bone	Birds	limb	diaphysis	unknown	fragment	mesial	unknown	absent	absent	unknown	unknown	unknown
938	4.1	GA IV	102/108	2	1	Burial 6	bone	Birds	limb	diaphysis	unknown	fragment	mesial	unknown	absent	absent	unknown	unknown	unknown
939	4.1	GA IV	102/108	2	1	Burial 6	bone	Birds	limb	diaphysis	unknown	fragment	mesial	unknown	absent	absent	unknown	unknown	unknown
940	4.1	GA IV	102/108	2	1	Burial 6	bone	Birds	limb	diaphysis	unknown	fragment	mesial	unknown	absent	absent	unknown	unknown	unknown
941	4.1	GA IV	102/108	2	1	Burial 6	bone	Birds	limb	diaphysis	unknown	fragment	mesial	unknown	thermal alteration	slithly thermal altered	unknown	unknown	unknown
942	4.1	GA IV	102/108	2	1	Burial 6	bone	Birds	limb	diaphysis	unknown	fragment	mesial	unknown	thermal alteration	slithly thermal altered	unknown	unknown	unknown
943	4.1	GA IV	102/108	2	1	Burial 6	bone	Birds	limb	diaphysis	unknown	fragment	mesial	unknown	thermal alteration	slithly thermal altered	unknown	unknown	unknown
944	4.1	GA IV	102/108	2	1	Burial 6	bone	Birds	limb	diaphysis	unknown	fragment	mesial	unknown	thermal alteration	slithly thermal altered	unknown	unknown	unknown
945	4.1	GA IV	102/108	2	1	Burial 6	bone	Birds	limb	diaphysis	unknown	fragment	mesial	unknown	thermal alteration	slithly thermal altered	unknown	unknown	unknown
946	4.1	GA IV	102/108	2	1	Burial 6	bone	Birds	limb	diaphysis	unknown	fragment	mesial	unknown	thermal alteration	slithly thermal altered	unknown	unknown	unknown
947	4.1	GA IV	102/108	2	1	Burial 6	bone	Birds	limb	diaphysis	unknown	fragment	mesial	unknown	thermal alteration	slithly thermal altered	unknown	unknown	unknown
948	4.1	GA IV	102/108	2	1	Burial 6	bone	Birds	limb	diaphysis	unknown	fragment	mesial	unknown	thermal alteration	slithly thermal altered	unknown	unknown	unknown
949	4.1	GA IV	102/108	2	1	Burial 6	bone	Birds	limb	diaphysis	unknown	fragment	mesial	unknown	thermal alteration	completely charred	unknown	unknown	unknown
950	4.1	GA IV	102/108	2	1	Burial 6	bone	Birds	limb	diaphysis	unknown	fragment	mesial	unknown	thermal alteration	completely charred	unknown	unknown	unknown
951	4.1	GA IV	102/108	2	1	Burial 6	bone	Birds	limb	diaphysis	unknown	fragment	mesial	unknown	thermal alteration	< 50% calcined	unknown	unknown	unknown
952	4.1	GA IV	102/108	2	1	Burial 6	bone	Birds	limb	diaphysis	unknown	fragment	mesial	unknown	thermal alteration	50% or > 50% calcined	unknown	unknown	unknown
953	4.1	GA IV	102/108	2	1	Burial 6	bone	Birds	limb	diaphysis	unknown	fragment	mesial	unknown	thermal alteration	50% or > 50% calcined	unknown	unknown	unknown
954	4.1	GA IV	102/108	2	1	Burial 6	bone	Birds	limb	diaphysis	unknown	fragment	mesial	unknown	thermal alteration	completely calcined	unknown	unknown	unknown
955	4.1	GA IV	102/108	2	1	Burial 6	bone	Birds	limb	diaphysis	unknown	fragment	mesial	unknown	thermal alteration	completely calcined	unknown	unknown	unknown
956	4.1	GA IV	102/108	2	1	Burial 6	bone	Birds	feet	tarsometatarsus	right	fragment	mesial	unknown	absent	absent	Procellariformes	Diomedeidae	Thalassarche sp.
957	4.3	GA IV	102/108	2	2	Burial 6	bone	Elasmobranchii	trunk	vertebrae	NA	intact	NA	unknown	absent	absent	unknown	unknown	unknown
958	4.3	GA IV	102/108	2	2	Burial 6	bone	Elasmobranchii	trunk	vertebrae	NA	intact	NA	unknown	absent	absent	unknown	unknown	unknown
959	4.3	GA IV	102/108	2	2	Burial 6	bone	Elasmobranchii	trunk	vertebrae	NA	intact	NA	unknown	absent	absent	unknown	unknown	unknown
960	4.3	GA IV	102/108	2	2	Burial 6	bone	Elasmobranchii	trunk	vertebrae	NA	fragment	NA	unknown	absent	absent	unknown	unknown	unknown
961	4.3	GA IV	102/108	2	2	Burial 6	bone	Elasmobranchii	trunk	vertebrae	NA	fragment	NA	unknown	absent	absent	unknown	unknown	unknown
962	4.3	GA IV	102/108	2	2	Burial 6	bone	Elasmobranchii	trunk	vertebrae	NA	fragment	NA	unknown	absent	absent	unknown	unknown	unknown
963	4.3	GA IV	102/108	2	2	Burial 6	bone	Elasmobranchii	trunk	vertebrae	NA	fragment	NA	unknown	thermal alteration	50% or > 50% calcined	unknown	unknown	unknown
964	4.3	GA IV	102/108	2	2	Burial 6	bone	Elasmobranchii	trunk	vertebrae	NA	fragment	NA	unknown	absent	absent	unknown	unknown	unknown
965	4.3	GA IV	102/108	2	2	Burial 6	bone	Elasmobranchii	trunk	vertebrae	NA	fragment	NA	unknown	absent	absent	unknown	unknown	unknown
966	4.3	GA IV	102/108	2	2	Burial 6	bone	Elasmobranchii	trunk	vertebrae	NA	fragment	NA	unknown	absent	absent	unknown	unknown	unknown
967	4.3	GA IV	102/108	2	2	Burial 6	bone	Teleostei	trunk	vertebrae	NA	intact	NA	unknown	absent	absent	unknown	unknown	unknown
968	4.3	GA IV	102/108	2	2	Burial 6	bone	Teleostei	trunk	vertebrae	NA	intact	NA	unknown	absent	absent	unknown	unknown	unknown
969	4.3	GA IV	102/108	2	2	Burial 6	bone	Teleostei	trunk	vertebrae	NA	intact	NA	unknown	absent	absent	unknown	unknown	unknown
970	4.3	GA IV	102/108	2	2	Burial 6	bone	Teleostei	trunk	vertebrae	NA	intact	NA	unknown	absent	absent	unknown	unknown	unknown
971	4.3	GA IV	102/108	2	2	Burial 6	bone	Teleostei	trunk	vertebrae	NA	intact	NA	unknown	absent	absent	unknown	unknown	unknown
972	4.3	GA IV	102/108	2	2	Burial 6	bone	Teleostei	trunk	vertebrae	NA	intact	NA	unknown	absent	absent	unknown	unknown	unknown
973	4.3	GA IV	102/108	2	2	Burial 6	bone	Teleostei	trunk	vertebrae	NA	intact	NA	unknown	absent	absent	unknown	unknown	unknown
974	4.3	GA IV	102/108	2	2	Burial 6	bone	Teleostei	trunk	vertebrae	NA	intact	NA	unknown	absent	absent	unknown	unknown	unknown
975	4.3	GA IV	102/108	2	2	Burial 6	bone	Teleostei	trunk	vertebrae	NA	intact	NA	unknown	absent	absent	unknown	unknown	unknown
976	4.3	GA IV	102/108	2	2	Burial 6	bone	Teleostei	trunk	vertebrae	NA	intact	NA	unknown	absent	absent	unknown	unknown	unknown
977	4.3	GA IV	102/108	2	2	Burial 6	bone	Teleostei	trunk	vertebrae	NA	intact	NA	unknown	thermal alteration	slithly thermal altered	unknown	unknown	unknown
978	4.3	GA IV	102/108	2	2	Burial 6	bone	Teleostei	trunk	vertebrae	NA	fragment	NA	unknown	thermal alteration	50% or > 50% calcined	unknown	unknown	unknown
979	4.3	GA IV	102/108	2	2	Burial 6	bone	Teleostei	trunk	vertebrae	NA	fragment	NA	unknown	thermal alteration	completely charred	unknown	unknown	unknown
980	4.3	GA IV	102/108	2	2	Burial 6	bone	Teleostei	trunk	vertebrae	NA	intact	NA	unknown	absent	absent	unknown	unknown	unknown
981	4.3	GA IV	102/108	2	2	Burial 6	bone	Teleostei	trunk	vertebrae	NA	intact	NA	unknown	absent	absent	unknown	unknown	unknown
982	4.3	GA IV	102/108	2	2	Burial 6	bone	Teleostei	trunk	vertebrae	NA	intact	NA	unknown	absent	absent	unknown	unknown	unknown
983	4.3	GA IV	102/108	2	2	Burial 6	bone	Teleostei	trunk	vertebrae	NA	intact	NA	unknown	absent	absent	unknown	unknown	unknown
984	4.3	GA IV	102/108	2	2	Burial 6	bone	Teleostei	trunk	vertebrae	NA	intact	NA	unknown	absent	absent	unknown	unknown	unknown
985	4.3	GA IV	102/108	2	2	Burial 6	bone	Teleostei	trunk	vertebrae	NA	intact	NA	unknown	absent	absent	unknown	unknown	unknown
986	4.3	GA IV	102/108	2	2	Burial 6	bone	Teleostei	trunk	vertebrae	NA	intact	NA	unknown	absent	absent	unknown	unknown	unknown
987	4.3	GA IV	102/108	2	2	Burial 6	bone	Teleostei	trunk	vertebrae	NA	intact	NA	unknown	absent	absent	unknown	unknown	unknown
988	4.3	GA IV	102/108	2	2	Burial 6	bone	Teleostei	trunk	vertebrae	NA	intact	NA	unknown	absent	absent	unknown	unknown	unknown
989	4.3	GA IV	102/108	2	2	Burial 6	bone	Teleostei	trunk	vertebrae	NA	intact	NA	unknown	thermal alteration	completely calcined	unknown	unknown	unknown
990	4.3	GA IV	102/108	2	2	Burial 6	bone	Teleostei	trunk	vertebrae	NA	intact	NA	unknown	thermal alteration	completely calcined	unknown	unknown	unknown
991	4.3	GA IV	102/108	2	2	Burial 6	bone	Teleostei	trunk	vertebrae	NA	intact	NA	unknown	thermal alteration	< 50% calcined	unknown	unknown	unknown
992	4.3	GA IV	102/108	2	2	Burial 6	bone	Teleostei	trunk	vertebrae	NA	intact	NA	unknown	thermal alteration	completely charred	unknown	unknown	unknown
993	4.3	GA IV	102/108	2	2	Burial 6	bone	Teleostei	trunk	vertebrae	NA	intact	NA	unknown	thermal alteration	slithly thermal altered	unknown	unknown	unknown
994	4.3	GA IV	102/108	2	2	Burial 6	bone	Teleostei	trunk	vertebrae	NA	intact	NA	unknown	absent	absent	unknown	unknown	unknown
995	4.3	GA IV	102/108	2	2	Burial 6	bone	Teleostei	trunk	vertebrae	NA	intact	NA	unknown	absent	absent	unknown	unknown	unknown
996	4.3	GA IV	102/108	2	2	Burial 6	bone	Teleostei	trunk	vertebrae	NA	intact	NA	unknown	absent	absent	unknown	unknown	unknown
997	4.3	GA IV	102/108	2	2	Burial 6	bone	Teleostei	trunk	vertebrae	NA	intact	NA	unknown	absent	absent	unknown	unknown	unknown
998	4.3	GA IV	102/108	2	2	Burial 6	bone	Teleostei	trunk	vertebrae	NA	intact	NA	unknown	absent	absent	unknown	unknown	unknown
999	4.3	GA IV	102/108	2	2	Burial 6	bone	Teleostei	trunk	vertebrae	NA	intact	NA	unknown	absent	absent	unknown	unknown	unknown
1000	4.3	GA IV	102/108	2	2	Burial 6	bone	Teleostei	trunk	vertebrae	NA	intact	NA	unknown	absent	absent	unknown	unknown	unknown
1001	4.3	GA IV	102/108	2	2	Burial 6	bone	Teleostei	trunk	vertebrae	NA	intact	NA	unknown	absent	absent	unknown	unknown	unknown
1002	4.3	GA IV	102/108	2	2	Burial 6	bone	Teleostei	trunk	vertebrae	NA	intact	NA	unknown	absent	absent	unknown	unknown	unknown
1003	4.3	GA IV	102/108	2	2	Burial 6	bone	Teleostei	trunk	vertebrae	NA	intact	NA	unknown	absent	absent	unknown	unknown	unknown
1004	4.3	GA IV	102/108	2	2	Burial 6	bone	Teleostei	trunk	vertebrae	NA	intact	NA	unknown	absent	absent	unknown	unknown	unknown
1005	4.3	GA IV	102/108	2	2	Burial 6	bone	Teleostei	trunk	vertebrae	NA	intact	NA	unknown	absent	absent	unknown	unknown	unknown
1006	4.3	GA IV	102/108	2	2	Burial 6	bone	Teleostei	trunk	vertebrae	NA	intact	NA	unknown	absent	absent	unknown	unknown	unknown
1007	4.3	GA IV	102/108	2	2	Burial 6	bone	Teleostei	trunk	vertebrae	NA	intact	NA	unknown	absent	absent	unknown	unknown	unknown
1008	4.3	GA IV	102/108	2	2	Burial 6	bone	Teleostei	trunk	vertebrae	NA	intact	NA	unknown	absent	absent	unknown	unknown	unknown
1009	4.3	GA IV	102/108	2	2	Burial 6	bone	Teleostei	trunk	vertebrae	NA	intact	NA	unknown	absent	absent	unknown	unknown	unknown
1010	4.3	GA IV	102/108	2	2	Burial 6	bone	Teleostei	trunk	vertebrae	NA	intact	NA	unknown	absent	absent	unknown	unknown	unknown
1011	4.3	GA IV	102/108	2	2	Burial 6	bone	Teleostei	trunk	vertebrae	NA	intact	NA	unknown	absent	absent	unknown	unknown	unknown
1012	4.3	GA IV	102/108	2	2	Burial 6	bone	Teleostei	trunk	vertebrae	NA	intact	NA	unknown	absent	absent	unknown	unknown	unknown
1013	4.3	GA IV	102/108	2	2	Burial 6	bone	Teleostei	trunk	vertebrae	NA	intact	NA	unknown	absent	absent	unknown	unknown	unknown
1014	4.3	GA IV	102/108	2	2	Burial 6	bone	Teleostei	trunk	vertebrae	NA	intact	NA	unknown	absent	absent	unknown	unknown	unknown
1015	4.3	GA IV	102/108	2	2	Burial 6	bone	Teleostei	trunk	vertebrae	NA	intact	NA	unknown	absent	absent	unknown	unknown	unknown
1016	4.3	GA IV	102/108	2	2	Burial 6	bone	Teleostei	trunk	vertebrae	NA	intact	NA	unknown	absent	absent	unknown	unknown	unknown
1017	4.3	GA IV	102/108	2	2	Burial 6	bone	Teleostei	trunk	vertebrae	NA	intact	NA	unknown	absent	absent	unknown	unknown	unknown
1018	4.3	GA IV	102/108	2	2	Burial 6	bone	Teleostei	trunk	vertebrae	NA	intact	NA	unknown	absent	absent	unknown	unknown	unknown
1019	4.3	GA IV	102/108	2	2	Burial 6	bone	Teleostei	trunk	vertebrae	NA	intact	NA	unknown	absent	absent	unknown	unknown	unknown
1020	4.3	GA IV	102/108	2	2	Burial 6	bone	Teleostei	trunk	vertebrae	NA	intact	NA	unknown	absent	absent	unknown	unknown	unknown
1021	4.3	GA IV	102/108	2	2	Burial 6	bone	Teleostei	trunk	vertebrae	NA	intact	NA	unknown	absent	absent	unknown	unknown	unknown
1022	4.3	GA IV	102/108	2	2	Burial 6	bone	Teleostei	trunk	vertebrae	NA	intact	NA	unknown	absent	absent	unknown	unknown	unknown
1023	4.3	GA IV	102/108	2	2	Burial 6	bone	Teleostei	trunk	vertebrae	NA	intact	NA	unknown	absent	absent	unknown	unknown	unknown
1024	4.3	GA IV	102/108	2	2	Burial 6	bone	Teleostei	trunk	vertebrae	NA	intact	NA	unknown	absent	absent	unknown	unknown	unknown
1025	4.3	GA IV	102/108	2	2	Burial 6	bone	Teleostei	trunk	vertebrae	NA	intact	NA	unknown	pathology	absent	unknown	unknown	unknown
1026	4.3	GA IV	102/108	2	2	Burial 6	bone	Teleostei	trunk	vertebrae	NA	intact	NA	unknown	thermal alteration	completely calcined	unknown	unknown	unknown
1027	4.3	GA IV	102/108	2	2	Burial 6	bone	Teleostei	trunk	vertebrae	NA	intact	NA	unknown	thermal alteration	completely charred	unknown	unknown	unknown
1028	4.3	GA IV	102/108	2	2	Burial 6	bone	Teleostei	trunk	vertebrae	NA	intact	NA	unknown	thermal alteration	slithly thermal altered	unknown	unknown	unknown
1029	4.3	GA IV	102/108	2	2	Burial 6	bone	Teleostei	trunk	vertebrae	NA	intact	NA	unknown	absent	absent	unknown	unknown	unknown
1030	4.3	GA IV	102/108	2	2	Burial 6	bone	Teleostei	trunk	vertebrae	NA	intact	NA	unknown	absent	absent	unknown	unknown	unknown
1031	4.3	GA IV	102/108	2	2	Burial 6	bone	Teleostei	trunk	vertebrae	NA	intact	NA	unknown	absent	absent	unknown	unknown	unknown
1032	4.3	GA IV	102/108	2	2	Burial 6	bone	Teleostei	trunk	vertebrae	NA	intact	NA	unknown	absent	absent	unknown	unknown	unknown
1033	4.3	GA IV	102/108	2	2	Burial 6	bone	Teleostei	trunk	vertebrae	NA	intact	NA	unknown	absent	absent	unknown	unknown	unknown
1034	4.3	GA IV	102/108	2	2	Burial 6	bone	Teleostei	trunk	vertebrae	NA	intact	NA	unknown	absent	absent	unknown	unknown	unknown
1035	4.3	GA IV	102/108	2	2	Burial 6	bone	Teleostei	trunk	vertebrae	NA	intact	NA	unknown	absent	absent	unknown	unknown	unknown
1036	4.3	GA IV	102/108	2	2	Burial 6	bone	Teleostei	trunk	vertebrae	NA	intact	NA	unknown	absent	absent	unknown	unknown	unknown
1037	4.3	GA IV	102/108	2	2	Burial 6	bone	Teleostei	trunk	vertebrae	NA	intact	NA	unknown	absent	absent	unknown	unknown	unknown
1038	4.3	GA IV	102/108	2	2	Burial 6	bone	Teleostei	trunk	vertebrae	NA	intact	NA	unknown	absent	absent	unknown	unknown	unknown
1039	4.3	GA IV	102/108	2	2	Burial 6	bone	Teleostei	trunk	vertebrae	NA	intact	NA	unknown	absent	absent	unknown	unknown	unknown
1040	4.3	GA IV	102/108	2	2	Burial 6	bone	Teleostei	trunk	vertebrae	NA	intact	NA	unknown	absent	absent	unknown	unknown	unknown
1041	4.3	GA IV	102/108	2	2	Burial 6	bone	Teleostei	trunk	vertebrae	NA	intact	NA	unknown	absent	absent	unknown	unknown	unknown
1042	4.3	GA IV	102/108	2	2	Burial 6	bone	Teleostei	trunk	vertebrae	NA	intact	NA	unknown	absent	absent	unknown	unknown	unknown
1043	4.3	GA IV	102/108	2	2	Burial 6	bone	Teleostei	trunk	vertebrae	NA	intact	NA	unknown	absent	absent	unknown	unknown	unknown
1044	4.3	GA IV	102/108	2	2	Burial 6	bone	Teleostei	trunk	vertebrae	NA	intact	NA	unknown	thermal alteration	50% or > 50% charred	unknown	unknown	unknown
1045	4.3	GA IV	102/108	2	2	Burial 6	bone	Teleostei	cranium	basiocciptal	NA	fragment	proximal + mesial	unknown	absent	absent	Perciformes	Sciaenidae	Micropogonias furnieri
1046	4.3	GA IV	102/108	2	2	Burial 6	bone	Teleostei	cranium	parietal	left	intact	NA	unknown	absent	absent	Siluriformes	Ariidae	Genidens barbus
1047	4.3	GA IV	102/108	2	2	Burial 6	bone	Teleostei	cranium	pre maxila	right	fragment	distal + mesial	unknown	absent	absent	Perciformes	Sciaenidae	Micropogonias furnieri
1048	4.3	GA IV	102/108	2	2	Burial 6	bone	Teleostei	cranium	dentary	right	fragment	mesial	unknown	thermal alteration	slithly thermal altered	Perciformes	Sparidae	unknown
1049	4.3	GA IV	102/108	2	2	Burial 6	bone	Teleostei	limb	fin ray	unknown	fragment	mesial	unknown	thermal alteration	completely calcined	Siluriformes	Ariidae	unknown
1050	4.3	GA IV	102/108	2	2	Burial 6	bone	Teleostei	cranium	dentary	left	intact	NA	unknown	absent	absent	Perciformes	Sciaenidae	Micropogonias furnieri
1051	4.3	GA IV	102/108	2	2	Burial 6	bone	Teleostei	cranium	pre maxila	right	intact	NA	unknown	perforated	absent	Perciformes	Sciaenidae	Micropogonias furnieri
1052	4.3	GA IV	102/108	2	2	Burial 6	bone	Teleostei	cranium	pre maxila	right	intact	NA	unknown	absent	absent	Perciformes	Sciaenidae	Micropogonias furnieri
1053	4.3	GA IV	102/108	2	2	Burial 6	bone	Teleostei	cranium	dental pharyngeal plaque	left	intact	NA	unknown	absent	absent	Perciformes	Carangidae	Trachinotus sp.
1054	4.3	GA IV	102/108	2	2	Burial 6	bone	Teleostei	cranium	dental pharyngeal plaque	left	intact	NA	unknown	absent	absent	Perciformes	Carangidae	Trachinotus sp.
1055	4.3	GA IV	102/108	2	2	Burial 6	bone	Teleostei	cranium	dental pharyngeal plaque	left	intact	NA	unknown	absent	absent	Perciformes	Carangidae	Trachinotus sp.
1056	4.3	GA IV	102/108	2	2	Burial 6	bone	Teleostei	cranium	dental pharyngeal plaque	left	intact	NA	unknown	absent	absent	Perciformes	Carangidae	Trachinotus sp.
1057	4.3	GA IV	102/108	2	2	Burial 6	bone	Teleostei	cranium	dental pharyngeal plaque	left	intact	NA	unknown	absent	absent	Perciformes	Carangidae	Trachinotus sp.
1058	4.3	GA IV	102/108	2	2	Burial 6	bone	Teleostei	cranium	dental pharyngeal plaque	left	intact	NA	unknown	absent	absent	Perciformes	Carangidae	Trachinotus sp.
1059	4.3	GA IV	102/108	2	2	Burial 6	bone	Teleostei	cranium	dental pharyngeal plaque	left	intact	NA	unknown	absent	absent	Perciformes	Carangidae	Trachinotus sp.
1060	4.3	GA IV	102/108	2	2	Burial 6	bone	Teleostei	cranium	dental pharyngeal plaque	right	intact	NA	unknown	thermal alteration	completely calcined	Perciformes	Carangidae	Trachinotus sp.
1061	4.3	GA IV	102/108	2	2	Burial 6	bone	Teleostei	cranium	dental pharyngeal plaque	right	intact	NA	unknown	thermal alteration	completely calcined	Perciformes	Carangidae	Trachinotus sp.
1062	4.3	GA IV	102/108	2	2	Burial 6	bone	Teleostei	cranium	dental pharyngeal plaque	right	intact	NA	unknown	absent	absent	Perciformes	Carangidae	Trachinotus sp.
1063	4.3	GA IV	102/108	2	2	Burial 6	bone	Teleostei	cranium	dental pharyngeal plaque	right	intact	NA	unknown	absent	absent	Perciformes	Carangidae	Trachinotus sp.
1064	4.3	GA IV	102/108	2	2	Burial 6	bone	Teleostei	cranium	dental pharyngeal plaque	right	intact	NA	unknown	absent	absent	Perciformes	Carangidae	Trachinotus sp.
1065	4.3	GA IV	102/108	2	2	Burial 6	bone	Teleostei	cranium	dental pharyngeal plaque	unknown	fragment	NA	unknown	thermal alteration	50% or > 50% calcined	Perciformes	Carangidae	Trachinotus sp.
1066	4.3	GA IV	102/108	2	2	Burial 6	bone	Teleostei	cranium	palatal dental plaque	right	intact	NA	unknown	absent	absent	Perciformes	Carangidae	Trachinotus sp.
1067	4.3	GA IV	102/108	2	2	Burial 6	bone	Teleostei	cranium	palatal dental plaque	right	intact	NA	unknown	absent	absent	Perciformes	Carangidae	Trachinotus sp.
1068	4.3	GA IV	102/108	2	2	Burial 6	bone	Teleostei	cranium	palatal dental plaque	right	intact	NA	unknown	absent	absent	Perciformes	Carangidae	Trachinotus sp.
1069	4.3	GA IV	102/108	2	2	Burial 6	bone	Teleostei	cranium	palatal dental plaque	right	intact	NA	unknown	absent	absent	Perciformes	Carangidae	Trachinotus sp.
1070	4.3	GA IV	102/108	2	2	Burial 6	bone	Teleostei	cranium	palatal dental plaque	right	intact	NA	unknown	absent	absent	Perciformes	Carangidae	Trachinotus sp.
1071	4.3	GA IV	102/108	2	2	Burial 6	bone	Teleostei	cranium	palatal dental plaque	right	intact	NA	unknown	thermal alteration	completely calcined	Perciformes	Carangidae	Trachinotus sp.
1072	4.3	GA IV	102/108	2	2	Burial 6	bone	Teleostei	cranium	palatal dental plaque	right	intact	NA	unknown	thermal alteration	completely charred	Perciformes	Carangidae	Trachinotus sp.
1073	4.3	GA IV	102/108	2	2	Burial 6	bone	Teleostei	cranium	palatal dental plaque	left	intact	NA	unknown	thermal alteration	completely charred	Perciformes	Carangidae	Trachinotus sp.
1074	4.3	GA IV	102/108	2	2	Burial 6	bone	Teleostei	cranium	palatal dental plaque	left	intact	NA	unknown	thermal alteration	completely charred	Perciformes	Carangidae	Trachinotus sp.
1075	4.3	GA IV	102/108	2	2	Burial 6	bone	Teleostei	cranium	palatal dental plaque	left	intact	NA	unknown	thermal alteration	50% or > 50% charred	Perciformes	Carangidae	Trachinotus sp.
1076	4.3	GA IV	102/108	2	2	Burial 6	bone	Teleostei	cranium	palatal dental plaque	left	intact	NA	unknown	absent	absent	Perciformes	Carangidae	Trachinotus sp.
1077	4.3	GA IV	102/108	2	2	Burial 6	bone	Teleostei	cranium	palatal dental plaque	left	intact	NA	unknown	absent	absent	Perciformes	Carangidae	Trachinotus sp.
1078	4.3	GA IV	102/108	2	2	Burial 6	bone	Teleostei	cranium	palatal dental plaque	left	intact	NA	unknown	absent	absent	Perciformes	Carangidae	Trachinotus sp.
1079	4.3	GA IV	102/108	2	2	Burial 6	bone	Teleostei	cranium	palatal dental plaque	left	intact	NA	unknown	absent	absent	Perciformes	Carangidae	Trachinotus sp.
1080	4.3	GA IV	102/108	2	2	Burial 6	bone	Teleostei	cranium	palatal dental plaque	left	intact	NA	unknown	absent	absent	Perciformes	Carangidae	Trachinotus sp.
1081	4.3	GA IV	102/108	2	2	Burial 6	bone	Teleostei	limb	fin ray dorsal	NA	fragment	proximal + mesial	unknown	absent	absent	Perciformes	Centropomidae	Centropomus sp.
1082	4.3	GA IV	102/108	2	2	Burial 6	bone	Teleostei	limb	pterygiophore	unknown	fragment	proximal + mesial	unknown	absent	absent	unknown	unknown	unknown
1083	4.3	GA IV	102/108	2	2	Burial 6	bone	Teleostei	limb	pterygiophore	unknown	fragment	proximal + mesial	unknown	absent	absent	unknown	unknown	unknown
1084	4.3	GA IV	102/108	2	2	Burial 6	bone	Teleostei	limb	pterygiophore	unknown	fragment	proximal + mesial	unknown	absent	absent	unknown	unknown	unknown
1085	4.3	GA IV	102/108	2	2	Burial 6	bone	Teleostei	limb	pterygiophore	unknown	fragment	proximal + mesial	unknown	absent	absent	unknown	unknown	unknown
1086	4.3	GA IV	102/108	2	2	Burial 6	bone	Teleostei	limb	pterygiophore	unknown	fragment	proximal + mesial	unknown	absent	absent	unknown	unknown	unknown
1087	4.3	GA IV	102/108	2	2	Burial 6	bone	Teleostei	limb	pterygiophore	unknown	fragment	proximal + mesial	unknown	absent	absent	unknown	unknown	unknown
1088	4.3	GA IV	102/108	2	2	Burial 6	bone	Teleostei	limb	pterygiophore	unknown	fragment	proximal + mesial	unknown	thermal alteration	slithly thermal altered	unknown	unknown	unknown
1089	4.3	GA IV	102/108	2	2	Burial 6	bone	Teleostei	cranium	operculum	left	fragment	proximal	unknown	absent	absent	Perciformes	Mugilidae	Mugil sp.
1090	4.3	GA IV	102/108	2	2	Burial 6	bone	Teleostei	cranium	operculum	left	fragment	proximal	unknown	thermal alteration	slithly thermal altered	Perciformes	Sciaenidae	Micropogonias furnieri
1091	4.3	GA IV	102/108	2	2	Burial 6	otolith	Teleostei	cranium	otolith	left	intact	NA	unknown	desmineralization	absent	Perciformes	Sciaenidae	Micropogonias furnieri
1092	4.3	GA IV	102/108	2	2	Burial 6	otolith	Teleostei	cranium	otolith	right	intact	NA	unknown	desmineralization	absent	Perciformes	Sciaenidae	Micropogonias furnieri
1093	4.3	GA IV	102/108	2	2	Burial 6	otolith	Teleostei	cranium	otolith	right	intact	NA	unknown	desmineralization	absent	Perciformes	Sciaenidae	Micropogonias furnieri
1094	4.3	GA IV	102/108	2	2	Burial 6	bone	Reptilia	trunk	turtle shell	unknown	fragment	distal + mesial	unknown	absent	absent	Testudines/Chelonia	unknown	unknown
1095	4.3	GA IV	102/108	2	2	Burial 6	bone	Reptilia	trunk	turtle shell	unknown	fragment	distal + mesial	unknown	absent	absent	Testudines/Chelonia	unknown	unknown
1096	4.3	GA IV	102/108	2	2	Burial 6	bone	Teleostei	cranium	quadrate	left	fragment	proximal + mesial	unknown	absent	absent	Perciformes	Sciaenidae	Micropogonias furnieri
1097	4.3	GA IV	102/108	2	2	Burial 6	bone	Teleostei	cranium	quadrate	left	fragment	proximal + mesial	unknown	absent	absent	Siluriformes	Ariidae	unknown
1098	4.3	GA IV	102/108	2	2	Burial 6	bone	Teleostei	cranium	cetatohial	right	fragment	mesial	unknown	absent	absent	Perciformes	Sciaenidae	Micropogonias furnieri
1099	4.3	GA IV	102/108	2	2	Burial 6	bone	Teleostei	cranium	pre dorsal plate	NA	intact	NA	unknown	absent	absent	Siluriformes	Ariidae	unknown
1100	4.3	GA IV	102/108	2	2	Burial 6	bone	Teleostei	cranium	frontal	left	intact	NA	unknown	absent	absent	Perciformes	Sciaenidae	Micropogonias furnieri
1101	4.3	GA IV	102/108	2	2	Burial 6	bone	Teleostei	cranium	unknown	unknown	fragment	mesial	unknown	absent	absent	unknown	unknown	unknown
1102	4.3	GA IV	102/108	2	2	Burial 6	bone	Reptilia	trunk	turtle shell	unknown	fragment	mesial	unknown	thermal alteration	completely calcined	Testudines/Chelonia	unknown	unknown
1103	4.3	GA IV	102/108	2	2	Burial 6	bone	Teleostei	cranium	pré operculum	left	fragment	distal	unknown	absent	absent	Perciformes	Sciaenidae	Micropogonias furnieri
1104	4.3	GA IV	102/108	2	2	Burial 6	bone	Teleostei	cranium	hiomandibular	right	fragment	unknown	unknown	absent	absent	Perciformes	Mugilidae	Mugil sp.
1105	4.3	GA IV	102/108	2	2	Burial 6	bone	Teleostei	cranium	unknown	unknown	fragment	unknown	unknown	absent	absent	unknown	unknown	unknown
1106	4.3	GA IV	102/108	2	2	Burial 6	bone	Teleostei	cranium	unknown	unknown	fragment	unknown	unknown	absent	absent	unknown	unknown	unknown
1107	4.3	GA IV	102/108	2	2	Burial 6	bone	Teleostei	cranium	unknown	unknown	fragment	unknown	unknown	absent	absent	unknown	unknown	unknown
1108	4.3	GA IV	102/108	2	2	Burial 6	bone	Teleostei	cranium	unknown	unknown	fragment	unknown	unknown	absent	absent	unknown	unknown	unknown
1109	4.3	GA IV	102/108	2	2	Burial 6	bone	Teleostei	cranium	unknown	unknown	fragment	unknown	unknown	absent	absent	unknown	unknown	unknown
1110	4.3	GA IV	102/108	2	2	Burial 6	bone	Teleostei	cranium	unknown	unknown	fragment	unknown	unknown	absent	absent	unknown	unknown	unknown
1111	4.3	GA IV	102/108	2	2	Burial 6	bone	Teleostei	cranium	unknown	unknown	fragment	unknown	unknown	absent	absent	unknown	unknown	unknown
1112	4.3	GA IV	102/108	2	2	Burial 6	bone	Teleostei	cranium	unknown	unknown	fragment	unknown	unknown	absent	absent	unknown	unknown	unknown
1113	4.3	GA IV	102/108	2	2	Burial 6	bone	Teleostei	cranium	unknown	unknown	fragment	unknown	unknown	absent	absent	unknown	unknown	unknown
1114	4.3	GA IV	102/108	2	2	Burial 6	bone	Teleostei	cranium	unknown	unknown	fragment	unknown	unknown	absent	absent	unknown	unknown	unknown
1115	4.3	GA IV	102/108	2	2	Burial 6	bone	Teleostei	cranium	unknown	unknown	fragment	unknown	unknown	absent	absent	unknown	unknown	unknown
1116	4.3	GA IV	102/108	2	2	Burial 6	bone	Teleostei	cranium	unknown	unknown	fragment	unknown	unknown	absent	absent	unknown	unknown	unknown
1117	4.3	GA IV	102/108	2	2	Burial 6	bone	Teleostei	cranium	unknown	unknown	fragment	unknown	unknown	absent	absent	unknown	unknown	unknown
1118	4.3	GA IV	102/108	2	2	Burial 6	bone	Teleostei	cranium	articular	right	fragment	proximal	unknown	absent	absent	Perciformes	Sciaenidae	Micropogonias furnieri
1119	4.3	GA IV	102/108	2	2	Burial 6	bone	Teleostei	cranium	supraocciptal	NA	intact	NA	unknown	thermal alteration	50% or > 50% calcined	Perciformes	Centropomidae	Centropomus sp.
1120	4.3	GA IV	102/108	2	2	Burial 6	bone	Teleostei	trunk	last vertebrae	NA	fragment	NA	unknown	absent	absent	Perciformes	Sciaenidae	Micropogonias furnieri
1121	4.3	GA IV	102/108	2	2	Burial 6	bone	Teleostei	trunk	unknown	unknown	fragment	unknown	unknown	thermal alteration e pathology	50% or > 50% calcined	unknown	unknown	unknown
1122	4.3	GA IV	102/108	2	2	Burial 6	bone	Teleostei	trunk	unknown	unknown	fragment	unknown	unknown	thermal alteration e pathology	50% or > 50% charred	unknown	unknown	unknown
1123	4.3	GA IV	102/108	2	2	Burial 6	bone	Teleostei	trunk	unknown	unknown	fragment	unknown	unknown	thermal alteration e pathology	slithly thermal altered	unknown	unknown	unknown
1124	4.3	GA IV	102/108	2	2	Burial 6	bone	Teleostei	trunk	unknown	unknown	fragment	unknown	unknown	pathology	absent	unknown	unknown	unknown
1125	4.3	GA IV	102/108	2	2	Burial 6	bone	Teleostei	trunk	unknown	unknown	fragment	unknown	unknown	pathology	absent	unknown	unknown	unknown
1126	4.3	GA IV	102/108	2	2	Burial 6	bone	Teleostei	trunk	unknown	unknown	fragment	unknown	unknown	pathology	absent	unknown	unknown	unknown
1127	4.3	GA IV	102/108	2	2	Burial 6	bone	Teleostei	trunk	unknown	unknown	fragment	unknown	unknown	pathology	absent	unknown	unknown	unknown
1128	4.3	GA IV	102/108	2	2	Burial 6	bone	Teleostei	trunk	unknown	unknown	fragment	unknown	unknown	thermal alteration e pathology	completely charred	unknown	unknown	unknown
1129	4.3	GA IV	102/108	2	2	Burial 6	bone	Teleostei	unknown	NA	unknown	fragment	unknown	unknown	absent	absent	unknown	unknown	unknown
1130	4.3	GA IV	102/108	2	2	Burial 6	bone	Teleostei	unknown	NA	unknown	fragment	unknown	unknown	absent	absent	unknown	unknown	unknown
1131	4.3	GA IV	102/108	2	2	Burial 6	bone	Teleostei	unknown	NA	unknown	fragment	unknown	unknown	thermal alteration	slithly thermal altered	unknown	unknown	unknown
1132	4.3	GA IV	102/108	2	2	Burial 6	bone	Birds	limb	tibiatarsus	right	fragment	distal	unknown	abrasion/wear	absent	Procellariformes	Diomedeidae	Thalassarche sp.
1133	4.3	GA IV	102/108	2	2	Burial 6	bone	Mammalia	feet	phalanx unknown	unknown	fragment	distal + mesial	young/adult	abrasion/wear	absent	Carnivora	Otariidae	Arctocephalus sp.
1134	4.3	GA IV	102/108	2	2	Burial 6	bone	Mammalia	feet	metapodial	unknown	fragment	distal	young	abrasion/wear e thermal alteration	slithly thermal altered	Carnivora	Otariidae	Arctocephalus sp.
1135	4.3	GA IV	102/108	2	2	Burial 6	bone	Mammalia	feet	phalanx distal m. posterior	unknown	intact	NA	young/adult	absent	absent	Carnivora	Otariidae	Arctocephalus sp.
1136	4.3	GA IV	102/108	2	2	Burial 6	bone	Mammalia	feet	phalanx unknown	unknown	fragment	proximal + mesial	young/adult	absent	absent	Carnivora	Otariidae	Arctocephalus sp.
1137	4.3	GA IV	102/108	2	2	Burial 6	bone	Mammalia	feet	phalanx unknown	unknown	intact	NA	young	absent	absent	Carnivora	Otariidae	Arctocephalus sp.
1138	4.3	GA IV	102/108	2	2	Burial 6	bone	Mammalia	unknown	NA	unknown	fragment	mesial	unknown	absent	absent	unknown	unknown	unknown
1139	4.3	GA IV	102/108	2	2	Burial 6	bone	Mammalia	unknown	NA	unknown	fragment	mesial	unknown	absent	absent	unknown	unknown	unknown
1140	4.3	GA IV	102/108	2	2	Burial 6	bone	Mammalia	unknown	NA	unknown	fragment	mesial	unknown	thermal alteration	slithly thermal altered	unknown	unknown	unknown
1141	4.3	GA IV	102/108	2	2	Burial 6	bone	Mammalia	unknown	NA	unknown	fragment	mesial	unknown	thermal alteration	slithly thermal altered	unknown	unknown	unknown
1142	4.3	GA IV	102/108	2	2	Burial 6	bone	Mammalia	unknown	NA	unknown	fragment	mesial	unknown	thermal alteration	completely calcined	unknown	unknown	unknown
1143	4.3	GA IV	102/108	2	2	Burial 6	bone	Mammalia	unknown	NA	unknown	fragment	mesial	unknown	thermal alteration	completely calcined	unknown	unknown	unknown
1144	4.3	GA IV	102/108	2	2	Burial 6	bone	Reptilia	trunk	turtle shell	unknown	fragment	mesial	unknown	absent	absent	Testudines/Chelonia	unknown	unknown
1145	4.3	GA IV	102/108	2	2	Burial 6	tooth	Mammalia	tooth	incisor	unknown	intact	NA	unknown	absent	absent	Rodentia	unknown	unknown
1146	4.3	GA IV	102/108	2	2	Burial 6	bone	Birds	trunk	vertebrae	NA	fragment	extremity unknown	unknown	absent	absent	unknown	unknown	unknown
1147	4.3	GA IV	102/108	2	2	Burial 6	bone	Birds	trunk	scapula	right	fragment	mesial + proximal	unknown	absent	absent	Sphenisciformes	Spheniscidae	Spheniscus magellanicus
1148	4.3	GA IV	102/108	2	2	Burial 6	bone	Birds	feet	phalanx m. posterior	unknown	fragment	distal	unknown	absent	absent	Sphenisciformes	Spheniscidae	Spheniscus magellanicus
1149	4.3	GA IV	102/108	2	2	Burial 6	bone	Birds	cranium	beak	left	fragment	distal + mesial	unknown	absent	absent	Procellariformes	Diomedeidae	Thalassarche sp.
1150	4.3	GA IV	102/108	2	2	Burial 6	bone	Birds	cranium	beak	NA	fragment	unknown	unknown	absent	absent	Procellariformes	Diomedeidae	Thalassarche sp.
1151	4.3	GA IV	102/108	2	2	Burial 6	bone	Birds	cranium	quadrate	right	intact	NA	unknown	absent	absent	Procellariformes	Diomedeidae	Thalassarche sp.
1152	4.3	GA IV	102/108	2	2	Burial 6	bone	Birds	cranium	quadrate	left	intact	NA	unknown	absent	absent	Procellariformes	Diomedeidae	Thalassarche sp.
1153	4.3	GA IV	102/108	2	2	Burial 6	bone	Birds	limb	humerus	left	fragment	proximal	unknown	abrasion/wear	absent	Procellariformes	Diomedeidae	Thalassarche sp.
1154	4.3	GA IV	102/108	2	2	Burial 6	bone	Birds	feet	phalanx m. posterior	unknown	fragment	distal	unknown	absent	absent	Procellariformes	Diomedeidae	Thalassarche sp.
1155	4.3	GA IV	102/108	2	2	Burial 6	bone	Birds	feet	phalanx m. posterior	unknown	fragment	distal	unknown	absent	absent	Procellariformes	Diomedeidae	Thalassarche sp.
1156	4.3	GA IV	102/108	2	2	Burial 6	bone	Birds	feet	phalanx m. posterior	unknown	fragment	distal + mesial	unknown	absent	absent	Procellariformes	Diomedeidae	Thalassarche sp.
1157	4.3	GA IV	102/108	2	2	Burial 6	bone	Birds	feet	phalanx m. posterior	unknown	intact	NA	unknown	absent	absent	Procellariformes	Diomedeidae	Thalassarche sp.
1158	4.3	GA IV	102/108	2	2	Burial 6	bone	Birds	feet	phalanx m. posterior	unknown	fragment	distal + mesial	unknown	absent	absent	Procellariformes	Diomedeidae	Thalassarche sp.
1159	4.3	GA IV	102/108	2	2	Burial 6	bone	Birds	feet	phalanx m. posterior	unknown	fragment	distal + mesial	unknown	absent	absent	Procellariformes	Diomedeidae	Thalassarche sp.
1160	4.3	GA IV	102/108	2	2	Burial 6	bone	Birds	feet	carpometacarpus	right	fragment	mesial	unknown	absent	absent	Procellariformes	Diomedeidae	Thalassarche sp.
1161	4.3	GA IV	102/108	2	2	Burial 6	bone	Birds	cranium	occiptal	NA	fragment	NA	unknown	absent	absent	Procellariformes	Diomedeidae	Thalassarche sp.
1162	4.3	GA IV	102/108	2	2	Burial 6	bone	Birds	trunk	atlas	NA	intact	NA	unknown	absent	absent	Procellariformes	Diomedeidae	Thalassarche sp.
1163	4.3	GA IV	102/108	2	2	Burial 6	bone	Birds	trunk	vertebrae	NA	fragment	NA	unknown	absent	absent	unknown	unknown	unknown
1164	4.3	GA IV	102/108	2	2	Burial 6	bone	Birds	limb	humerus	unknown	fragment	mesial	unknown	absent	absent	Procellariformes	Diomedeidae	Thalassarche sp.
1165	4.3	GA IV	102/108	2	2	Burial 6	bone	Birds	feet	phalanx m. posterior	unknown	fragment	mesial	unknown	cut mark	absent	Procellariformes	Diomedeidae	Thalassarche sp.
1166	4.3	GA IV	102/108	2	2	Burial 6	bone	Birds	feet	phalanx m. posterior	unknown	fragment	mesial	unknown	absent	absent	Procellariformes	Diomedeidae	Thalassarche sp.
1167	4.3	GA IV	102/108	2	2	Burial 6	bone	Birds	feet	phalanx m. posterior	unknown	fragment	mesial	unknown	absent	absent	Procellariformes	Diomedeidae	Thalassarche sp.
1168	4.3	GA IV	102/108	2	2	Burial 6	bone	Birds	limb	radius	right	fragment	mesial	unknown	cut mark	absent	Procellariformes	Diomedeidae	Thalassarche sp.
1169	4.3	GA IV	102/108	2	2	Burial 6	bone	Birds	limb	radius	unknown	fragment	mesial	unknown	absent	absent	Procellariformes	Diomedeidae	Thalassarche sp.
1170	4.3	GA IV	102/108	2	2	Burial 6	bone	Birds	limb	radius	unknown	fragment	mesial	unknown	absent	absent	Procellariformes	Diomedeidae	Thalassarche sp.
1171	4.3	GA IV	102/108	2	2	Burial 6	bone	Birds	feet	carpometacarpus	unknown	fragment	mesial	unknown	absent	absent	Procellariformes	Diomedeidae	Thalassarche sp.
1172	4.3	GA IV	102/108	2	2	Burial 6	bone	Birds	feet	carpometacarpus	unknown	fragment	mesial	unknown	absent	absent	Procellariformes	Diomedeidae	Thalassarche sp.
1173	4.3	GA IV	102/108	2	2	Burial 6	bone	Birds	feet	carpometacarpus	unknown	fragment	mesial	unknown	absent	absent	Procellariformes	Diomedeidae	Thalassarche sp.
1174	4.3	GA IV	102/108	2	2	Burial 6	bone	Birds	feet	tarsometatarsus	unknown	fragment	mesial	unknown	absent	absent	Procellariformes	Diomedeidae	Thalassarche sp.
1175	4.3	GA IV	102/108	2	2	Burial 6	bone	Birds	limb	diaphysis	unknown	fragment	mesial	unknown	absent	absent	unknown	unknown	unknown
1176	4.3	GA IV	102/108	2	2	Burial 6	bone	Birds	limb	diaphysis	unknown	fragment	mesial	unknown	absent	absent	unknown	unknown	unknown
1177	4.3	GA IV	102/108	2	2	Burial 6	bone	Birds	limb	diaphysis	unknown	fragment	mesial	unknown	absent	absent	unknown	unknown	unknown
1178	4.3	GA IV	102/108	2	2	Burial 6	bone	Birds	limb	diaphysis	unknown	fragment	mesial	unknown	absent	absent	unknown	unknown	unknown
1179	4.3	GA IV	102/108	2	2	Burial 6	bone	Birds	limb	diaphysis	unknown	fragment	mesial	unknown	absent	absent	unknown	unknown	unknown
1180	4.3	GA IV	102/108	2	2	Burial 6	bone	Birds	limb	diaphysis	unknown	fragment	mesial	unknown	absent	absent	unknown	unknown	unknown
1181	4.3	GA IV	102/108	2	2	Burial 6	bone	Birds	limb	diaphysis	unknown	fragment	mesial	unknown	absent	absent	unknown	unknown	unknown
1182	4.3	GA IV	102/108	2	2	Burial 6	bone	Birds	limb	diaphysis	unknown	fragment	mesial	unknown	absent	absent	unknown	unknown	unknown
1183	4.3	GA IV	102/108	2	2	Burial 6	bone	Birds	limb	diaphysis	unknown	fragment	mesial	unknown	absent	absent	unknown	unknown	unknown
1184	4.3	GA IV	102/108	2	2	Burial 6	bone	Birds	limb	diaphysis	unknown	fragment	mesial	unknown	absent	absent	unknown	unknown	unknown
1185	4.3	GA IV	102/108	2	2	Burial 6	bone	Birds	limb	diaphysis	unknown	fragment	mesial	unknown	absent	absent	unknown	unknown	unknown
1186	4.3	GA IV	102/108	2	2	Burial 6	bone	Birds	limb	diaphysis	unknown	fragment	mesial	unknown	absent	absent	unknown	unknown	unknown
1187	4.3	GA IV	102/108	2	2	Burial 6	bone	Birds	limb	diaphysis	unknown	fragment	mesial	unknown	absent	absent	unknown	unknown	unknown
1188	4.3	GA IV	102/108	2	2	Burial 6	bone	Birds	limb	diaphysis	unknown	fragment	mesial	unknown	absent	absent	unknown	unknown	unknown
1189	4.3	GA IV	102/108	2	2	Burial 6	bone	Birds	limb	diaphysis	unknown	fragment	mesial	unknown	absent	absent	unknown	unknown	unknown
1190	4.3	GA IV	102/108	2	2	Burial 6	bone	Birds	limb	diaphysis	unknown	fragment	mesial	unknown	absent	absent	unknown	unknown	unknown
1191	4.3	GA IV	102/108	2	2	Burial 6	bone	Birds	limb	diaphysis	unknown	fragment	mesial	unknown	absent	absent	unknown	unknown	unknown
1192	4.3	GA IV	102/108	2	2	Burial 6	bone	Birds	limb	diaphysis	unknown	fragment	mesial	unknown	absent	absent	unknown	unknown	unknown
1193	4.3	GA IV	102/108	2	2	Burial 6	bone	Birds	limb	diaphysis	unknown	fragment	mesial	unknown	absent	absent	unknown	unknown	unknown
1194	4.3	GA IV	102/108	2	2	Burial 6	bone	Birds	limb	diaphysis	unknown	fragment	mesial	unknown	absent	absent	unknown	unknown	unknown
1195	4.3	GA IV	102/108	2	2	Burial 6	bone	Birds	limb	diaphysis	unknown	fragment	mesial	unknown	absent	absent	unknown	unknown	unknown
1196	4.3	GA IV	102/108	2	2	Burial 6	bone	Birds	limb	diaphysis	unknown	fragment	mesial	unknown	absent	absent	unknown	unknown	unknown
1197	4.3	GA IV	102/108	2	2	Burial 6	bone	Birds	limb	diaphysis	unknown	fragment	mesial	unknown	absent	absent	unknown	unknown	unknown
1198	4.3	GA IV	102/108	2	2	Burial 6	bone	Birds	limb	diaphysis	unknown	fragment	mesial	unknown	absent	absent	unknown	unknown	unknown
1199	4.3	GA IV	102/108	2	2	Burial 6	bone	Birds	limb	diaphysis	unknown	fragment	mesial	unknown	absent	absent	unknown	unknown	unknown
1200	4.3	GA IV	102/108	2	2	Burial 6	bone	Birds	limb	diaphysis	unknown	fragment	mesial	unknown	absent	absent	unknown	unknown	unknown
1201	4.3	GA IV	102/108	2	2	Burial 6	bone	Birds	limb	diaphysis	unknown	fragment	mesial	unknown	absent	absent	unknown	unknown	unknown
1202	4.3	GA IV	102/108	2	2	Burial 6	bone	Birds	limb	diaphysis	unknown	fragment	mesial	unknown	absent	absent	unknown	unknown	unknown
1203	4.3	GA IV	102/108	2	2	Burial 6	bone	Birds	limb	diaphysis	unknown	fragment	mesial	unknown	absent	absent	unknown	unknown	unknown
1204	4.3	GA IV	102/108	2	2	Burial 6	bone	Birds	limb	diaphysis	unknown	fragment	mesial	unknown	absent	absent	unknown	unknown	unknown
1205	4.3	GA IV	102/108	2	2	Burial 6	bone	Birds	limb	diaphysis	unknown	fragment	mesial	unknown	absent	absent	unknown	unknown	unknown
1206	4.3	GA IV	102/108	2	2	Burial 6	bone	Birds	limb	diaphysis	unknown	fragment	mesial	unknown	absent	absent	unknown	unknown	unknown
1207	4.3	GA IV	102/108	2	2	Burial 6	bone	Birds	limb	diaphysis	unknown	fragment	mesial	unknown	absent	absent	unknown	unknown	unknown
1208	4.3	GA IV	102/108	2	2	Burial 6	bone	Birds	limb	diaphysis	unknown	fragment	mesial	unknown	absent	absent	unknown	unknown	unknown
1209	4.3	GA IV	102/108	2	2	Burial 6	bone	Birds	limb	diaphysis	unknown	fragment	mesial	unknown	absent	absent	unknown	unknown	unknown
1210	4.3	GA IV	102/108	2	2	Burial 6	bone	Birds	limb	diaphysis	unknown	fragment	mesial	unknown	absent	absent	unknown	unknown	unknown
1211	4.3	GA IV	102/108	2	2	Burial 6	bone	Birds	limb	diaphysis	unknown	fragment	mesial	unknown	absent	absent	unknown	unknown	unknown
1212	4.3	GA IV	102/108	2	2	Burial 6	bone	Birds	limb	diaphysis	unknown	fragment	mesial	unknown	absent	absent	unknown	unknown	unknown
1213	4.3	GA IV	102/108	2	2	Burial 6	bone	Birds	limb	diaphysis	unknown	fragment	mesial	unknown	absent	absent	unknown	unknown	unknown
1214	4.3	GA IV	102/108	2	2	Burial 6	bone	Birds	limb	diaphysis	unknown	fragment	mesial	unknown	absent	absent	unknown	unknown	unknown
1215	4.3	GA IV	102/108	2	2	Burial 6	bone	Birds	limb	diaphysis	unknown	fragment	mesial	unknown	absent	absent	unknown	unknown	unknown
1216	4.3	GA IV	102/108	2	2	Burial 6	bone	Birds	limb	diaphysis	unknown	fragment	mesial	unknown	absent	absent	unknown	unknown	unknown
1217	4.3	GA IV	102/108	2	2	Burial 6	bone	Birds	limb	diaphysis	unknown	fragment	mesial	unknown	absent	absent	unknown	unknown	unknown
1218	4.3	GA IV	102/108	2	2	Burial 6	bone	Birds	limb	diaphysis	unknown	fragment	mesial	unknown	absent	absent	unknown	unknown	unknown
1219	4.3	GA IV	102/108	2	2	Burial 6	bone	Birds	limb	diaphysis	unknown	fragment	mesial	unknown	absent	absent	unknown	unknown	unknown
1220	4.3	GA IV	102/108	2	2	Burial 6	bone	Birds	limb	diaphysis	unknown	fragment	mesial	unknown	absent	absent	unknown	unknown	unknown
1221	4.3	GA IV	102/108	2	2	Burial 6	bone	Birds	limb	diaphysis	unknown	fragment	mesial	unknown	absent	absent	unknown	unknown	unknown
1222	4.3	GA IV	102/108	2	2	Burial 6	bone	Birds	limb	diaphysis	unknown	fragment	mesial	unknown	absent	absent	unknown	unknown	unknown
1223	4.3	GA IV	102/108	2	2	Burial 6	bone	Birds	limb	diaphysis	unknown	fragment	mesial	unknown	absent	absent	unknown	unknown	unknown
1224	4.3	GA IV	102/108	2	2	Burial 6	bone	Birds	limb	diaphysis	unknown	fragment	mesial	unknown	absent	absent	unknown	unknown	unknown
1225	4.3	GA IV	102/108	2	2	Burial 6	bone	Birds	limb	diaphysis	unknown	fragment	mesial	unknown	absent	absent	unknown	unknown	unknown
1226	4.3	GA IV	102/108	2	2	Burial 6	bone	Birds	limb	diaphysis	unknown	fragment	mesial	unknown	absent	absent	unknown	unknown	unknown
1227	4.3	GA IV	102/108	2	2	Burial 6	bone	Birds	limb	diaphysis	unknown	fragment	mesial	unknown	absent	absent	unknown	unknown	unknown
1228	4.3	GA IV	102/108	2	2	Burial 6	bone	Birds	limb	diaphysis	unknown	fragment	mesial	unknown	absent	absent	unknown	unknown	unknown
1229	4.3	GA IV	102/108	2	2	Burial 6	bone	Birds	limb	diaphysis	unknown	fragment	mesial	unknown	absent	absent	unknown	unknown	unknown
1230	4.3	GA IV	102/108	2	2	Burial 6	bone	Birds	limb	diaphysis	unknown	fragment	mesial	unknown	absent	absent	unknown	unknown	unknown
1231	4.3	GA IV	102/108	2	2	Burial 6	bone	Birds	limb	diaphysis	unknown	fragment	mesial	unknown	absent	absent	unknown	unknown	unknown
1232	4.3	GA IV	102/108	2	2	Burial 6	bone	Birds	limb	diaphysis	unknown	fragment	mesial	unknown	absent	absent	unknown	unknown	unknown
1233	4.3	GA IV	102/108	2	2	Burial 6	bone	Birds	limb	diaphysis	unknown	fragment	mesial	unknown	absent	absent	unknown	unknown	unknown
1234	4.3	GA IV	102/108	2	2	Burial 6	bone	Birds	limb	diaphysis	unknown	fragment	mesial	unknown	absent	absent	unknown	unknown	unknown
1235	4.3	GA IV	102/108	2	2	Burial 6	bone	Birds	limb	diaphysis	unknown	fragment	mesial	unknown	thermal alteration	completely calcined	unknown	unknown	unknown
1236	4.3	GA IV	102/108	2	2	Burial 6	bone	Birds	limb	diaphysis	unknown	fragment	mesial	unknown	thermal alteration	completely calcined	unknown	unknown	unknown
1237	4.3	GA IV	102/108	2	2	Burial 6	bone	Birds	limb	diaphysis	unknown	fragment	mesial	unknown	thermal alteration	completely calcined	unknown	unknown	unknown
1238	4.3	GA IV	102/108	2	2	Burial 6	bone	Birds	limb	diaphysis	unknown	fragment	mesial	unknown	thermal alteration	slithly thermal altered	unknown	unknown	unknown
1239	4.3	GA IV	102/108	2	2	Burial 6	bone	Birds	limb	diaphysis	unknown	fragment	mesial	unknown	thermal alteration	slithly thermal altered	unknown	unknown	unknown
1240	4.3	GA IV	102/108	2	2	Burial 6	bone	Birds	limb	diaphysis	unknown	fragment	mesial	unknown	thermal alteration	50% or > 50% calcined	unknown	unknown	unknown
1241	4.3	GA IV	102/108	2	2	Burial 6	bone	Birds	limb	diaphysis	unknown	fragment	mesial	unknown	thermal alteration	completely charred	unknown	unknown	unknown
1242	4.3	GA IV	102/108	2	2	Burial 6	bone	Birds	limb	diaphysis	unknown	fragment	mesial	unknown	absent	absent	unknown	unknown	unknown
1243	4.3	GA IV	102/108	2	2	Burial 6	bone	Birds	limb	diaphysis	unknown	fragment	mesial	unknown	absent	absent	unknown	unknown	unknown
1244	4.3	GA IV	102/108	2	2	Burial 6	bone	Birds	limb	diaphysis	unknown	fragment	mesial	unknown	absent	absent	unknown	unknown	unknown
1245	4.3	GA IV	102/108	2	2	Burial 6	bone	Birds	trunk	vertebrae	NA	fragment	NA	unknown	absent	absent	unknown	unknown	unknown
1246	4.3	GA IV	102/108	2	2	Burial 6	bone	Birds	trunk	vertebrae	NA	fragment	NA	unknown	absent	absent	unknown	unknown	unknown
1247	4.3	GA IV	102/108	2	2	Burial 6	bone	Birds	limb	radius	right	fragment	proximal + mesial	unknown	thermal alteration	completely calcined	Sphenisciformes	Spheniscidae	Spheniscus magellanicus
1248	4.3	GA IV	102/108	2	2	Burial 6	bone	Birds	feet	carpometacarpus	right	fragment	distal + mesial	unknown	absent	absent	Procellariformes	Diomedeidae	Thalassarche sp.
1249	4.3	GA IV	102/108	2	2	Burial 6	bone	Birds	feet	tarsometatarsus	right	fragment	proximal	unknown	thermal alteration	< 50% calcined	Procellariformes	Diomedeidae	Thalassarche sp.
1250	4.3	GA IV	102/108	2	2	Burial 6	bone	Birds	limb	femur	unknown	fragment	proximal	unknown	absent	absent	unknown	unknown	unknown
1251	4.3	GA IV	102/108	2	2	Burial 6	bone	Birds	trunk	pelvis	left	fragment	mesial	unknown	absent	absent	Sphenisciformes	Spheniscidae	Spheniscus magellanicus
1252	4.3	GA IV	102/108	2	2	Burial 6	bone	Birds	trunk	pelvis	left	fragment	mesial	unknown	absent	absent	Sphenisciformes	Spheniscidae	Spheniscus magellanicus
1253	4.3	GA IV	102/108	2	2	Burial 6	bone	Birds	trunk	quilha/sternum	NA	fragment	proximal + mesial	unknown	absent	absent	Sp. indeterminada 1	Sp. unknown 1	Sp. indeterminada 1
1254	4.3	GA IV	102/108	2	2	Burial 6	bone	Birds	limb	humerus	left	fragment	distal	unknown	abrasion/wear	absent	Procellariformes	Diomedeidae	Thalassarche sp.
1255	4.3	GA IV	102/108	2	2	Burial 6	bone	Birds	limb	radius	right	fragment	distal	unknown	absent	absent	Procellariformes	Diomedeidae	Thalassarche sp.
1256	4.3	GA IV	102/108	2	2	Burial 6	bone	Birds	unknown	NA	unknown	fragment	unknown	unknown	absent	absent	unknown	unknown	unknown
1257	4.3	GA IV	102/108	2	2	Burial 6	bone	Birds	unknown	NA	unknown	fragment	unknown	unknown	absent	absent	unknown	unknown	unknown
1258	4.3	GA IV	102/108	2	2	Burial 6	bone	Birds	unknown	NA	unknown	fragment	unknown	unknown	absent	absent	unknown	unknown	unknown
1259	4.3	GA IV	102/108	2	2	Burial 6	bone	Birds	unknown	NA	unknown	fragment	unknown	unknown	absent	absent	unknown	unknown	unknown
1260	4.3	GA IV	102/108	2	2	Burial 6	bone	Birds	unknown	NA	unknown	fragment	unknown	unknown	absent	absent	unknown	unknown	unknown
1261	4.3	GA IV	102/108	2	2	Burial 6	bone	Birds	unknown	NA	unknown	fragment	unknown	unknown	absent	absent	unknown	unknown	unknown
1262	4.3	GA IV	102/108	2	2	Burial 6	bone	Birds	unknown	NA	unknown	fragment	unknown	unknown	absent	absent	unknown	unknown	unknown
1263	4.3	GA IV	102/108	2	2	Burial 6	bone	Birds	unknown	NA	unknown	fragment	unknown	unknown	absent	absent	unknown	unknown	unknown
1264	4.3	GA IV	102/108	2	2	Burial 6	bone	Birds	unknown	NA	unknown	fragment	unknown	unknown	absent	absent	unknown	unknown	unknown
1265	4.3	GA IV	102/108	2	2	Burial 6	bone	Birds	unknown	NA	unknown	fragment	unknown	unknown	absent	absent	unknown	unknown	unknown
1266	4.3	GA IV	102/108	2	2	Burial 6	bone	Teleostei	cranium	quadrate	unknown	fragment	proximal	unknown	absent	absent	unknown	unknown	unknown
1267	4.3	GA IV	102/108	2	2	Burial 6	bone	unknown	unknown	NA	unknown	fragment	unknown	unknown	unknown	absent	unknown	unknown	unknown
1268	4.3	GA IV	102/108	2	2	Burial 6	bone	unknown	unknown	NA	unknown	fragment	unknown	unknown	unknown	absent	unknown	unknown	unknown
1269	4.3	GA IV	102/108	2	2	Burial 6	bone	unknown	unknown	NA	unknown	fragment	unknown	unknown	unknown	absent	unknown	unknown	unknown
1270	4.3	GA IV	102/108	2	2	Burial 6	bone	unknown	unknown	NA	unknown	fragment	unknown	unknown	unknown	absent	unknown	unknown	unknown
1270.1	4.4	GA IV	102/108	2	2	Burial 7	bone	Birds	feet	phalanx m. anterior	unknown	fragment	distal	unknown	thermal alteration	completely charred	Sphenisciformes	Spheniscidae	Spheniscus magellanicus
1271	NA	GA IV	102/108	1	2	Burial 6	otolith	Teleostei	cranium	otolith	left	fragment	NA	unknown	desmineralization	absent	Perciformes	Sciaenidae	Micropogonias furnieri
1272	NA	GA IV	102/108	1	2	Burial 6	otolith	Teleostei	cranium	otolith	left	fragment	NA	unknown	desmineralization	absent	Perciformes	Sciaenidae	Micropogonias furnieri
1273	NA	GA IV	102/108	1	2	Burial 6	otolith	Teleostei	cranium	otolith	right	fragment	NA	unknown	desmineralization	absent	Perciformes	Sciaenidae	Micropogonias furnieri
1274	NA	GA IV	102/108	1	2	Burial 6	otolith	Teleostei	cranium	otolith	unknown	fragment	NA	unknown	desmineralization	absent	unknown	unknown	unknown
1275	NA	GA IV	102/108	1	2	Burial 6	shell	Bivalvia	shell	valve fragment	unknown	fragment	NA	unknown	desmineralization	absent	unknown	unknown	unknown
1276	NA	GA IV	102/108	1	2	Burial 6	shell	Bivalvia	shell	valve fragment	unknown	fragment	NA	unknown	desmineralization	absent	unknown	unknown	unknown
1277	NA	GA IV	102/108	1	2	Burial 6	shell	Bivalvia	shell	valve fragment	unknown	fragment	NA	unknown	desmineralization	absent	unknown	unknown	unknown
1278	NA	GA IV	102/108	1	2	Burial 6	shell	Bivalvia	shell	valve fragment	unknown	fragment	NA	unknown	desmineralization	absent	unknown	unknown	unknown
1279	NA	GA IV	102/108	1	2	Burial 6	shell	Bivalvia	shell	valve fragment	unknown	fragment	NA	unknown	desmineralization	absent	unknown	unknown	unknown
1280	NA	GA IV	102/108	1	2	Burial 6	shell	Bivalvia	shell	valve fragment	unknown	fragment	NA	unknown	desmineralization	absent	unknown	unknown	unknown
1281	NA	GA IV	102/108	1	2	Burial 6	shell	Bivalvia	shell	valve fragment	unknown	fragment	NA	unknown	desmineralization	absent	unknown	unknown	unknown
1282	NA	GA IV	102/108	1	2	Burial 6	shell	Bivalvia	shell	valve fragment	unknown	fragment	NA	unknown	desmineralization	absent	unknown	unknown	unknown
1283	NA	GA IV	102/108	1	2	Burial 6	shell	Gastropoda	shell	columela	NA	fragment	NA	unknown	desmineralization	absent	unknown	unknown	unknown
1284	NA	GA IV	102/108	1	2	Burial 6	shell	Gastropoda	shell	columela	NA	fragment	NA	unknown	desmineralization	absent	unknown	unknown	unknown
1285	NA	GA IV	102/108	1	2	Burial 6	shell	Gastropoda	shell	columela	NA	fragment	NA	unknown	desmineralization	absent	unknown	unknown	unknown
1286	NA	GA IV	102/108	1	2	Burial 6	shell	Gastropoda	shell	columela	NA	fragment	NA	unknown	desmineralization	absent	unknown	unknown	unknown
1287	NA	GA IV	102/108	1	2	Burial 6	shell	Gastropoda	shell	columela	NA	fragment	NA	unknown	desmineralization	absent	unknown	unknown	unknown
1288	4.2	GA IV	102/108	2	1	Burial 6	bone	Mammalia	limb	tibia	right	fragment	proximal	young	absent	absent	Artiodactyla	Tayassuidae	Tayassu sp.
1289	4.2	GA IV	102/108	2	1	Burial 6	bone	Mammalia	feet	phalanx unknown	unknown	fragment	distal	young	abrasion/wear e thermal alteration	50% or > 50% calcined	Carnivora	Otariidae	Arctocephalus sp.
1290	4.2	GA IV	102/108	2	1	Burial 6	bone	Mammalia	limb	epiphysis	unknown	fragment	extremity unknown	young	abrasion/wear	absent	Carnivora	Otariidae	unknown
1291	4.4	GA IV	102/108	2	2	Burial 6	shell	Bivalvia	shell	valve fragment	left	fragment	NA	unknown	desmineralization	absent	Venerida	Veneridae	unknown
1292	4.4	GA IV	102/108	2	2	Burial 6	shell	Bivalvia	shell	valve fragment	left	fragment	NA	unknown	desmineralization	absent	Venerida	Veneridae	unknown
1293	4.4	GA IV	102/108	2	2	Burial 6	shell	Bivalvia	shell	valve fragment	unknown	fragment	NA	unknown	desmineralization	absent	unknown	unknown	unknown
1294	4.4	GA IV	102/108	2	2	Burial 6	shell	Gastropoda	shell	turn	NA	fragment	NA	unknown	desmineralization	absent	Neogastropoda	Volutidae	Adelomelon brasiliana
1295	4.5	GA IV	102/108	2	2	Burial 6	bone	Teleostei	trunk	last vertebrae	NA	fragment	NA	unknown	absent	absent	unknown	unknown	unknown
1296	4.5	GA IV	102/108	2	2	Burial 6	bone	Teleostei	cranium	brachiostergal ray	right	fragment	proximal	unknown	absent	absent	unknown	unknown	unknown
1297	4.5	GA IV	102/108	2	2	Burial 6	bone	Teleostei	cranium	brachiostergal ray	right	fragment	proximal	unknown	absent	absent	unknown	unknown	unknown
1298	4.5	GA IV	102/108	2	2	Burial 6	bone	Teleostei	cranium	brachiostergal ray	right	fragment	proximal	unknown	absent	absent	unknown	unknown	unknown
1299	4.5	GA IV	102/108	2	2	Burial 6	bone	Teleostei	cranium	brachiostergal ray	right	fragment	proximal	unknown	absent	absent	unknown	unknown	unknown
1300	4.5	GA IV	102/108	2	2	Burial 6	bone	Teleostei	trunk	vertebral spine unknown	NA	fragment	proximal	unknown	absent	absent	unknown	unknown	unknown
1301	4.5	GA IV	102/108	2	2	Burial 6	bone	Teleostei	trunk	vertebral spine unknown	NA	fragment	proximal	unknown	absent	absent	unknown	unknown	unknown
1302	4.5	GA IV	102/108	2	2	Burial 6	bone	Teleostei	trunk	vertebral spine unknown	NA	fragment	proximal	unknown	absent	absent	unknown	unknown	unknown
1303	4.5	GA IV	102/108	2	2	Burial 6	bone	Teleostei	trunk	vertebral spine unknown	NA	fragment	proximal	unknown	absent	absent	unknown	unknown	unknown
1304	4.5	GA IV	102/108	2	2	Burial 6	bone	Teleostei	trunk	vertebral spine unknown	NA	fragment	proximal	unknown	absent	absent	unknown	unknown	unknown
1305	4.5	GA IV	102/108	2	2	Burial 6	bone	Teleostei	limb	fin ray	unknown	fragment	proximal	unknown	absent	absent	unknown	unknown	unknown
1306	4.5	GA IV	102/108	2	2	Burial 6	bone	Teleostei	limb	fin ray	unknown	fragment	proximal	unknown	absent	absent	unknown	unknown	unknown
1307	4.5	GA IV	102/108	2	2	Burial 6	bone	Teleostei	limb	fin ray	unknown	fragment	proximal	unknown	absent	absent	unknown	unknown	unknown
1308	4.5	GA IV	102/108	2	2	Burial 6	bone	Teleostei	limb	fin ray	unknown	fragment	proximal	unknown	absent	absent	unknown	unknown	unknown
1309	4.5	GA IV	102/108	2	2	Burial 6	bone	Teleostei	limb	fin ray	unknown	fragment	proximal	unknown	absent	absent	unknown	unknown	unknown
1310	4.5	GA IV	102/108	2	2	Burial 6	bone	Teleostei	limb	fin ray	unknown	fragment	proximal	unknown	absent	absent	unknown	unknown	unknown
1311	4.5	GA IV	102/108	2	2	Burial 6	bone	Teleostei	limb	fin ray	unknown	fragment	proximal	unknown	absent	absent	unknown	unknown	unknown
1312	4.5	GA IV	102/108	2	2	Burial 6	bone	Teleostei	limb	fin ray	unknown	fragment	proximal	unknown	thermal alteration	slithly thermal altered	unknown	unknown	unknown
1313	4.5	GA IV	102/108	2	2	Burial 6	bone	Teleostei	limb	fin ray	unknown	fragment	proximal	unknown	thermal alteration	slithly thermal altered	unknown	unknown	unknown
1314	4.5	GA IV	102/108	2	2	Burial 6	bone	Elasmobranchii	trunk	vertebrae	NA	fragment	NA	unknown	absent	absent	unknown	unknown	unknown
1315	4.5	GA IV	102/108	2	2	Burial 6	bone	Teleostei	cranium	neurocranium	unknown	fragment	mesial	unknown	absent	absent	Siluriformes	Ariidae	unknown
1316	4.5	GA IV	102/108	2	2	Burial 6	bone	Teleostei	trunk	vertebrae	NA	intact	NA	unknown	thermal alteration	completely calcined	unknown	unknown	unknown
1317	4.5	GA IV	102/108	2	2	Burial 6	bone	Teleostei	unknown	NA	unknown	fragment	proximal	unknown	absent	absent	unknown	unknown	unknown
1318	4.5	GA IV	102/108	2	2	Burial 6	bone	Teleostei	trunk	last vertebrae	NA	fragment	NA	unknown	absent	absent	unknown	unknown	unknown
1319	4.5	GA IV	102/108	2	2	Burial 6	bone	Teleostei	unknown	NA	unknown	fragment	NA	unknown	absent	absent	unknown	unknown	unknown
1320	4.5	GA IV	102/108	2	2	Burial 6	bone	Teleostei	unknown	NA	unknown	fragment	NA	unknown	absent	absent	unknown	unknown	unknown
1321	4.5	GA IV	102/108	2	2	Burial 6	bone	Teleostei	unknown	NA	unknown	fragment	NA	unknown	absent	absent	unknown	unknown	unknown
1322	4.5	GA IV	102/108	2	2	Burial 6	bone	Teleostei	unknown	NA	unknown	fragment	NA	unknown	absent	absent	unknown	unknown	unknown
1323	4.5	GA IV	102/108	2	2	Burial 6	bone	Teleostei	unknown	NA	unknown	fragment	NA	unknown	absent	absent	unknown	unknown	unknown
1324	4.5	GA IV	102/108	2	2	Burial 6	bone	Teleostei	unknown	NA	unknown	fragment	NA	unknown	absent	absent	unknown	unknown	unknown
1325	4.5	GA IV	102/108	2	2	Burial 6	bone	Teleostei	unknown	NA	unknown	fragment	NA	unknown	absent	absent	unknown	unknown	unknown
1326	4.5	GA IV	102/108	2	2	Burial 6	bone	Teleostei	unknown	NA	unknown	fragment	NA	unknown	absent	absent	unknown	unknown	unknown
1327	4.5	GA IV	102/108	2	2	Burial 6	bone	Teleostei	unknown	NA	unknown	fragment	NA	unknown	absent	absent	unknown	unknown	unknown
1328	4.5	GA IV	102/108	2	2	Burial 6	bone	Teleostei	unknown	NA	unknown	fragment	NA	unknown	absent	absent	unknown	unknown	unknown
1329	4.5	GA IV	102/108	2	2	Burial 6	bone	Teleostei	unknown	NA	unknown	fragment	NA	unknown	absent	absent	unknown	unknown	unknown
1330	4.5	GA IV	102/108	2	2	Burial 6	bone	Teleostei	unknown	NA	unknown	fragment	NA	unknown	absent	absent	unknown	unknown	unknown
1331	4.5	GA IV	102/108	2	2	Burial 6	bone	Teleostei	unknown	NA	unknown	fragment	NA	unknown	absent	absent	unknown	unknown	unknown
1332	4.5	GA IV	102/108	2	2	Burial 6	bone	Teleostei	unknown	NA	unknown	fragment	NA	unknown	absent	absent	unknown	unknown	unknown
1333	4.5	GA IV	102/108	2	2	Burial 6	bone	Teleostei	unknown	NA	unknown	fragment	NA	unknown	absent	absent	unknown	unknown	unknown
1334	4.5	GA IV	102/108	2	2	Burial 6	bone	Teleostei	unknown	NA	unknown	fragment	NA	unknown	absent	absent	unknown	unknown	unknown
1335	4.5	GA IV	102/108	2	2	Burial 6	bone	Teleostei	unknown	NA	unknown	fragment	NA	unknown	absent	absent	unknown	unknown	unknown
1336	4.5	GA IV	102/108	2	2	Burial 6	bone	Teleostei	unknown	NA	unknown	fragment	NA	unknown	absent	absent	unknown	unknown	unknown
1337	4.5	GA IV	102/108	2	2	Burial 6	bone	Teleostei	unknown	NA	unknown	fragment	NA	unknown	absent	absent	unknown	unknown	unknown
1338	4.5	GA IV	102/108	2	2	Burial 6	bone	Teleostei	unknown	NA	unknown	fragment	NA	unknown	absent	absent	unknown	unknown	unknown
1339	4.5	GA IV	102/108	2	2	Burial 6	bone	Teleostei	unknown	NA	unknown	fragment	NA	unknown	absent	absent	unknown	unknown	unknown
1340	4.5	GA IV	102/108	2	2	Burial 6	bone	Teleostei	unknown	NA	unknown	fragment	NA	unknown	absent	absent	unknown	unknown	unknown
1341	4.5	GA IV	102/108	2	2	Burial 6	bone	Teleostei	unknown	NA	unknown	fragment	NA	unknown	absent	absent	unknown	unknown	unknown
1342	4.5	GA IV	102/108	2	2	Burial 6	bone	Teleostei	unknown	NA	unknown	fragment	NA	unknown	absent	absent	unknown	unknown	unknown
1343	4.5	GA IV	102/108	2	2	Burial 6	bone	Teleostei	unknown	NA	unknown	fragment	NA	unknown	absent	absent	unknown	unknown	unknown
1344	4.5	GA IV	102/108	2	2	Burial 6	bone	Teleostei	unknown	NA	unknown	fragment	NA	unknown	absent	absent	unknown	unknown	unknown
1345	4.5	GA IV	102/108	2	2	Burial 6	bone	Teleostei	unknown	NA	unknown	fragment	NA	unknown	absent	absent	unknown	unknown	unknown
1346	4.5	GA IV	102/108	2	2	Burial 6	bone	Teleostei	unknown	NA	unknown	fragment	NA	unknown	absent	absent	unknown	unknown	unknown
1347	4.5	GA IV	102/108	2	2	Burial 6	bone	Teleostei	unknown	NA	unknown	fragment	NA	unknown	absent	absent	unknown	unknown	unknown
1348	4.5	GA IV	102/108	2	2	Burial 6	bone	Teleostei	unknown	NA	unknown	fragment	NA	unknown	absent	absent	unknown	unknown	unknown
1349	4.5	GA IV	102/108	2	2	Burial 6	bone	Teleostei	unknown	NA	unknown	fragment	NA	unknown	absent	absent	unknown	unknown	unknown
1350	4.5	GA IV	102/108	2	2	Burial 6	bone	Teleostei	unknown	NA	unknown	fragment	NA	unknown	absent	absent	unknown	unknown	unknown
1351	4.5	GA IV	102/108	2	2	Burial 6	bone	Teleostei	unknown	NA	unknown	fragment	NA	unknown	absent	absent	unknown	unknown	unknown
1352	4.5	GA IV	102/108	2	2	Burial 6	bone	Teleostei	unknown	NA	unknown	fragment	NA	unknown	absent	absent	unknown	unknown	unknown
1353	4.5	GA IV	102/108	2	2	Burial 6	bone	Teleostei	unknown	NA	unknown	fragment	NA	unknown	absent	absent	unknown	unknown	unknown
1354	4.5	GA IV	102/108	2	2	Burial 6	bone	Teleostei	unknown	NA	unknown	fragment	NA	unknown	absent	absent	unknown	unknown	unknown
1355	4.5	GA IV	102/108	2	2	Burial 6	bone	Teleostei	unknown	NA	unknown	fragment	NA	unknown	absent	absent	unknown	unknown	unknown
1356	4.5	GA IV	102/108	2	2	Burial 6	bone	Teleostei	unknown	NA	unknown	fragment	NA	unknown	absent	absent	unknown	unknown	unknown
1357	4.5	GA IV	102/108	2	2	Burial 6	bone	Teleostei	unknown	NA	unknown	fragment	NA	unknown	absent	absent	unknown	unknown	unknown
1358	4.5	GA IV	102/108	2	2	Burial 6	bone	Teleostei	unknown	NA	unknown	fragment	NA	unknown	absent	absent	unknown	unknown	unknown
1359	4.5	GA IV	102/108	2	2	Burial 6	bone	Teleostei	unknown	NA	unknown	fragment	NA	unknown	absent	absent	unknown	unknown	unknown
1360	4.5	GA IV	102/108	2	2	Burial 6	bone	Teleostei	unknown	NA	unknown	fragment	NA	unknown	absent	absent	unknown	unknown	unknown
1361	4.5	GA IV	102/108	2	2	Burial 6	bone	Teleostei	unknown	NA	unknown	fragment	NA	unknown	absent	absent	unknown	unknown	unknown
1362	4.5	GA IV	102/108	2	2	Burial 6	bone	Teleostei	unknown	NA	unknown	fragment	NA	unknown	absent	absent	unknown	unknown	unknown
1363	4.5	GA IV	102/108	2	2	Burial 6	bone	Teleostei	unknown	NA	unknown	fragment	NA	unknown	absent	absent	unknown	unknown	unknown
1364	4.5	GA IV	102/108	2	2	Burial 6	bone	Teleostei	unknown	NA	unknown	fragment	NA	unknown	thermal alteration	slithly thermal altered	unknown	unknown	unknown
1365	4.5	GA IV	102/108	2	2	Burial 6	bone	Reptilia	trunk	turtle shell	unknown	fragment	mesial	unknown	absent	absent	Testudines/Chelonia	unknown	unknown
1366	4.5	GA IV	102/108	2	2	Burial 6	bone	Reptilia	trunk	turtle shell	unknown	fragment	mesial	unknown	thermal alteration	completely calcined	Testudines/Chelonia	unknown	unknown
1367	4.5	GA IV	102/108	2	2	Burial 6	bone	Reptilia	trunk	turtle shell	unknown	fragment	mesial	unknown	thermal alteration	< 50% calcined	Testudines/Chelonia	unknown	unknown
1368	4.5	GA IV	102/108	2	2	Burial 6	bone	Reptilia	trunk	turtle shell	unknown	fragment	mesial	unknown	thermal alteration	completely calcined	Testudines/Chelonia	unknown	unknown
1369	4.5	GA IV	102/108	2	2	Burial 6	bone	Birds	feet	phalanx II m. anterior	unknown	fragment	proximal + mesial	unknown	absent	absent	Sphenisciformes	Spheniscidae	Spheniscus magellanicus
1370	4.5	GA IV	102/108	2	2	Burial 6	bone	unknown	unknown	NA	unknown	fragment	mesial	unknown	absent	absent	unknown	unknown	unknown
1371	4.5	GA IV	102/108	2	2	Burial 6	bone	unknown	unknown	NA	unknown	fragment	mesial	unknown	absent	absent	unknown	unknown	unknown
1372	4.5	GA IV	102/108	2	2	Burial 6	bone	unknown	unknown	NA	unknown	fragment	mesial	unknown	absent	absent	unknown	unknown	unknown
1373	4.5	GA IV	102/108	2	2	Burial 6	bone	unknown	unknown	NA	unknown	fragment	mesial	unknown	absent	absent	unknown	unknown	unknown
1374	4.5	GA IV	102/108	2	2	Burial 6	bone	unknown	unknown	NA	unknown	fragment	mesial	unknown	absent	absent	unknown	unknown	unknown
1375	4.5	GA IV	102/108	2	2	Burial 6	bone	unknown	unknown	NA	unknown	fragment	mesial	unknown	absent	absent	unknown	unknown	unknown
1376	4.5	GA IV	102/108	2	2	Burial 6	bone	unknown	unknown	NA	unknown	fragment	mesial	unknown	absent	absent	unknown	unknown	unknown
1377	4.5	GA IV	102/108	2	2	Burial 6	bone	unknown	unknown	NA	unknown	fragment	mesial	unknown	absent	absent	unknown	unknown	unknown
1378	4.5	GA IV	102/108	2	2	Burial 6	bone	unknown	unknown	NA	unknown	fragment	mesial	unknown	absent	absent	unknown	unknown	unknown
1379	4.5	GA IV	102/108	2	2	Burial 6	bone	unknown	unknown	NA	unknown	fragment	mesial	unknown	absent	absent	unknown	unknown	unknown
1380	4.5	GA IV	102/108	2	2	Burial 6	bone	unknown	unknown	NA	unknown	fragment	mesial	unknown	absent	absent	unknown	unknown	unknown
1381	4.5	GA IV	102/108	2	2	Burial 6	bone	unknown	unknown	NA	unknown	fragment	mesial	unknown	thermal alteration	completely calcined	unknown	unknown	unknown
1382	4.5	GA IV	102/108	2	2	Burial 6	bone	unknown	unknown	NA	unknown	fragment	mesial	unknown	thermal alteration	< 50% calcined	unknown	unknown	unknown
1383	4.5	GA IV	102/108	2	2	Burial 6	bone	unknown	unknown	NA	unknown	fragment	mesial	unknown	thermal alteration	completely charred	unknown	unknown	unknown
1384	4.5	GA IV	102/108	2	2	Burial 6	bone	unknown	unknown	NA	unknown	fragment	mesial	unknown	thermal alteration	completely charred	unknown	unknown	unknown
1385	4.5	GA IV	102/108	2	2	Burial 6	bone	unknown	unknown	NA	unknown	fragment	mesial	unknown	thermal alteration	< 50% calcined	unknown	unknown	unknown
1386	4.5	GA IV	102/108	2	2	Burial 6	bone	unknown	unknown	NA	unknown	fragment	mesial	unknown	thermal alteration	50% or > 50% charred	unknown	unknown	unknown
1387	4.5	GA IV	102/108	2	2	Burial 6	shell	Bivalvia	shell	valve fragment	unknown	fragment	NA	unknown	desmineralization	absent	unknown	unknown	unknown
1388	4.5	GA IV	102/108	2	2	Burial 6	shell	Mollusca	unknown	NA	NA	fragment	NA	unknown	desmineralization	absent	unknown	unknown	unknown
1389	4.5	GA IV	102/108	2	2	Burial 6	shell	Gastropoda	shell	columela	NA	fragment	NA	unknown	desmineralization	absent	unknown	unknown	unknown
1390	4.5	GA IV	102/108	2	2	Burial 6	shell	Gastropoda	shell	columela	NA	fragment	NA	unknown	desmineralization	absent	unknown	unknown	unknown
1391	4.5	GA IV	102/108	2	2	Burial 6	shell	Gastropoda	shell	columela	NA	fragment	NA	unknown	desmineralization	absent	unknown	unknown	unknown
1392	4.5	GA IV	102/108	2	2	Burial 6	shell	Gastropoda	shell	apex	NA	fragment	NA	unknown	desmineralization	absent	unknown	unknown	unknown
1393	4.5	GA IV	102/108	2	2	Burial 6	shell	Gastropoda	shell	apex	NA	fragment	NA	unknown	desmineralization	absent	unknown	unknown	unknown
1394	4.5	GA IV	102/108	2	2	Burial 6	bone	Birds	feet	phalanx m. posterior	unknown	fragment	mesial	unknown	absent	absent	unknown	unknown	unknown
1395	4.5	GA IV	102/108	2	2	Burial 6	bone	Birds	feet	phalanx m. posterior	unknown	fragment	mesial	unknown	thermal alteration	completely calcined	unknown	unknown	unknown
1396	4.5	GA IV	102/108	2	2	Burial 6	bone	Birds	trunk	vertebrae	NA	fragment	unknown	unknown	absent	absent	unknown	unknown	unknown
1397	4.5	GA IV	102/108	2	2	Burial 6	bone	Birds	unknown	NA	unknown	fragment	mesial	unknown	absent	absent	unknown	unknown	unknown
1398	4.5	GA IV	102/108	2	2	Burial 6	bone	Birds	unknown	NA	unknown	fragment	mesial	unknown	absent	absent	unknown	unknown	unknown
1399	4.5	GA IV	102/108	2	2	Burial 6	bone	Birds	unknown	NA	unknown	fragment	mesial	unknown	absent	absent	unknown	unknown	unknown
1400	4.5	GA IV	102/108	2	2	Burial 6	bone	Birds	unknown	NA	unknown	fragment	mesial	unknown	absent	absent	unknown	unknown	unknown
1401	4.5	GA IV	102/108	2	2	Burial 6	bone	Birds	unknown	NA	unknown	fragment	mesial	unknown	absent	absent	unknown	unknown	unknown
1402	4.5	GA IV	102/108	2	2	Burial 6	bone	Birds	unknown	NA	unknown	fragment	mesial	unknown	absent	absent	unknown	unknown	unknown
1403	4.5	GA IV	102/108	2	2	Burial 6	bone	Birds	unknown	NA	unknown	fragment	mesial	unknown	absent	absent	unknown	unknown	unknown
1404	4.5	GA IV	102/108	2	2	Burial 6	bone	Birds	unknown	NA	unknown	fragment	mesial	unknown	absent	absent	unknown	unknown	unknown
1405	4.5	GA IV	102/108	2	2	Burial 6	bone	Birds	unknown	NA	unknown	fragment	mesial	unknown	absent	absent	unknown	unknown	unknown
1406	4.5	GA IV	102/108	2	2	Burial 6	bone	Birds	unknown	NA	unknown	fragment	mesial	unknown	absent	absent	unknown	unknown	unknown
1407	4.5	GA IV	102/108	2	2	Burial 6	bone	Birds	unknown	NA	unknown	fragment	mesial	unknown	absent	absent	unknown	unknown	unknown
1408	4.5	GA IV	102/108	2	2	Burial 6	bone	Birds	unknown	NA	unknown	fragment	mesial	unknown	absent	absent	unknown	unknown	unknown
1409	4.5	GA IV	102/108	2	2	Burial 6	bone	Birds	unknown	NA	unknown	fragment	mesial	unknown	thermal alteration	slithly thermal altered	unknown	unknown	unknown
1410	4.5	GA IV	102/108	2	2	Burial 6	bone	Birds	limb	diaphysis	unknown	fragment	mesial	unknown	absent	absent	unknown	unknown	unknown
1411	4.5	GA IV	102/108	2	2	Burial 6	bone	Birds	limb	diaphysis	unknown	fragment	mesial	unknown	absent	absent	unknown	unknown	unknown
1412	4.5	GA IV	102/108	2	2	Burial 6	bone	Birds	limb	diaphysis	unknown	fragment	mesial	unknown	absent	absent	unknown	unknown	unknown
1413	4.5	GA IV	102/108	2	2	Burial 6	bone	Birds	limb	diaphysis	unknown	fragment	mesial	unknown	absent	absent	unknown	unknown	unknown
1414	4.5	GA IV	102/108	2	2	Burial 6	bone	Birds	limb	diaphysis	unknown	fragment	mesial	unknown	absent	absent	unknown	unknown	unknown
1415	4.5	GA IV	102/108	2	2	Burial 6	bone	Birds	limb	diaphysis	unknown	fragment	mesial	unknown	absent	absent	unknown	unknown	unknown
1416	4.5	GA IV	102/108	2	2	Burial 6	bone	Birds	limb	diaphysis	unknown	fragment	mesial	unknown	absent	absent	unknown	unknown	unknown
1417	4.5	GA IV	102/108	2	2	Burial 6	bone	Birds	limb	diaphysis	unknown	fragment	mesial	unknown	absent	absent	unknown	unknown	unknown
1418	4.5	GA IV	102/108	2	2	Burial 6	bone	Birds	limb	diaphysis	unknown	fragment	mesial	unknown	absent	absent	unknown	unknown	unknown
1419	4.5	GA IV	102/108	2	2	Burial 6	bone	Birds	limb	diaphysis	unknown	fragment	mesial	unknown	absent	absent	unknown	unknown	unknown
1420	4.5	GA IV	102/108	2	2	Burial 6	bone	Birds	limb	diaphysis	unknown	fragment	mesial	unknown	absent	absent	unknown	unknown	unknown
1421	4.5	GA IV	102/108	2	2	Burial 6	bone	Birds	limb	diaphysis	unknown	fragment	mesial	unknown	absent	absent	unknown	unknown	unknown
1422	4.5	GA IV	102/108	2	2	Burial 6	bone	Birds	limb	diaphysis	unknown	fragment	mesial	unknown	absent	absent	unknown	unknown	unknown
1423	4.5	GA IV	102/108	2	2	Burial 6	bone	Birds	limb	diaphysis	unknown	fragment	mesial	unknown	absent	absent	unknown	unknown	unknown
1424	4.5	GA IV	102/108	2	2	Burial 6	bone	Birds	limb	diaphysis	unknown	fragment	mesial	unknown	absent	absent	unknown	unknown	unknown
1425	4.5	GA IV	102/108	2	2	Burial 6	bone	Birds	limb	diaphysis	unknown	fragment	mesial	unknown	absent	absent	unknown	unknown	unknown
1426	4.5	GA IV	102/108	2	2	Burial 6	bone	Birds	limb	diaphysis	unknown	fragment	mesial	unknown	absent	absent	unknown	unknown	unknown
1427	4.5	GA IV	102/108	2	2	Burial 6	bone	Birds	limb	diaphysis	unknown	fragment	mesial	unknown	absent	absent	unknown	unknown	unknown
1428	4.5	GA IV	102/108	2	2	Burial 6	bone	Birds	limb	diaphysis	unknown	fragment	mesial	unknown	absent	absent	unknown	unknown	unknown
1429	4.5	GA IV	102/108	2	2	Burial 6	bone	Birds	limb	diaphysis	unknown	fragment	mesial	unknown	absent	absent	unknown	unknown	unknown
1430	4.5	GA IV	102/108	2	2	Burial 6	bone	Birds	limb	diaphysis	unknown	fragment	mesial	unknown	absent	absent	unknown	unknown	unknown
1431	4.5	GA IV	102/108	2	2	Burial 6	bone	Birds	limb	diaphysis	unknown	fragment	mesial	unknown	absent	absent	unknown	unknown	unknown
1432	4.5	GA IV	102/108	2	2	Burial 6	bone	Birds	limb	diaphysis	unknown	fragment	mesial	unknown	absent	absent	unknown	unknown	unknown
1433	4.5	GA IV	102/108	2	2	Burial 6	bone	Birds	limb	diaphysis	unknown	fragment	mesial	unknown	absent	absent	unknown	unknown	unknown
1434	4.5	GA IV	102/108	2	2	Burial 6	bone	Birds	limb	diaphysis	unknown	fragment	mesial	unknown	absent	absent	unknown	unknown	unknown
1435	4.5	GA IV	102/108	2	2	Burial 6	bone	Birds	limb	diaphysis	unknown	fragment	mesial	unknown	absent	absent	unknown	unknown	unknown
1436	4.5	GA IV	102/108	2	2	Burial 6	bone	Birds	limb	diaphysis	unknown	fragment	mesial	unknown	absent	absent	unknown	unknown	unknown
1437	4.5	GA IV	102/108	2	2	Burial 6	bone	Birds	limb	diaphysis	unknown	fragment	mesial	unknown	absent	absent	unknown	unknown	unknown
1438	4.5	GA IV	102/108	2	2	Burial 6	bone	Birds	limb	diaphysis	unknown	fragment	mesial	unknown	absent	absent	unknown	unknown	unknown
1439	4.5	GA IV	102/108	2	2	Burial 6	bone	Birds	limb	diaphysis	unknown	fragment	mesial	unknown	absent	absent	unknown	unknown	unknown
1440	4.5	GA IV	102/108	2	2	Burial 6	bone	Birds	limb	diaphysis	unknown	fragment	mesial	unknown	absent	absent	unknown	unknown	unknown
1441	4.5	GA IV	102/108	2	2	Burial 6	bone	Birds	limb	diaphysis	unknown	fragment	mesial	unknown	absent	absent	unknown	unknown	unknown
1442	4.5	GA IV	102/108	2	2	Burial 6	bone	Birds	limb	diaphysis	unknown	fragment	mesial	unknown	absent	absent	unknown	unknown	unknown
1443	4.5	GA IV	102/108	2	2	Burial 6	bone	Birds	limb	diaphysis	unknown	fragment	mesial	unknown	absent	absent	unknown	unknown	unknown
1444	4.5	GA IV	102/108	2	2	Burial 6	bone	Birds	limb	diaphysis	unknown	fragment	mesial	unknown	absent	absent	unknown	unknown	unknown
1445	4.5	GA IV	102/108	2	2	Burial 6	bone	Birds	limb	diaphysis	unknown	fragment	mesial	unknown	absent	absent	unknown	unknown	unknown
1446	4.5	GA IV	102/108	2	2	Burial 6	bone	Birds	limb	diaphysis	unknown	fragment	mesial	unknown	absent	absent	unknown	unknown	unknown
1447	4.5	GA IV	102/108	2	2	Burial 6	bone	Birds	limb	diaphysis	unknown	fragment	mesial	unknown	absent	absent	unknown	unknown	unknown
1448	4.5	GA IV	102/108	2	2	Burial 6	bone	Birds	limb	diaphysis	unknown	fragment	mesial	unknown	absent	absent	unknown	unknown	unknown
1449	4.5	GA IV	102/108	2	2	Burial 6	bone	Birds	limb	diaphysis	unknown	fragment	mesial	unknown	absent	absent	unknown	unknown	unknown
1450	4.5	GA IV	102/108	2	2	Burial 6	bone	Birds	limb	diaphysis	unknown	fragment	mesial	unknown	absent	absent	unknown	unknown	unknown
1451	4.5	GA IV	102/108	2	2	Burial 6	bone	Birds	limb	diaphysis	unknown	fragment	mesial	unknown	absent	absent	unknown	unknown	unknown
1452	4.5	GA IV	102/108	2	2	Burial 6	bone	Birds	limb	diaphysis	unknown	fragment	mesial	unknown	absent	absent	unknown	unknown	unknown
1453	4.5	GA IV	102/108	2	2	Burial 6	bone	Birds	limb	diaphysis	unknown	fragment	mesial	unknown	thermal alteration	completely charred	unknown	unknown	unknown
1454	4.5	GA IV	102/108	2	2	Burial 6	bone	Birds	limb	diaphysis	unknown	fragment	mesial	unknown	thermal alteration	completely charred	unknown	unknown	unknown
1455	4.5	GA IV	102/108	2	2	Burial 6	bone	Birds	limb	diaphysis	unknown	fragment	mesial	unknown	thermal alteration	completely charred	unknown	unknown	unknown
1456	4.5	GA IV	102/108	2	2	Burial 6	bone	Birds	limb	diaphysis	unknown	fragment	mesial	unknown	thermal alteration	slithly thermal altered	unknown	unknown	unknown
1457	4.5	GA IV	102/108	2	2	Burial 6	bone	Birds	limb	diaphysis	unknown	fragment	mesial	unknown	thermal alteration	completely calcined	unknown	unknown	unknown
1458	4.5	GA IV	102/108	2	2	Burial 6	bone	Birds	limb	diaphysis	unknown	fragment	mesial	unknown	thermal alteration	completely calcined	unknown	unknown	unknown
1459	4.5	GA IV	102/108	2	2	Burial 6	bone	Birds	limb	diaphysis	unknown	fragment	mesial	unknown	thermal alteration	completely calcined	unknown	unknown	unknown
1460	4.5	GA IV	102/108	2	2	Burial 6	bone	Birds	limb	diaphysis	unknown	fragment	mesial	unknown	thermal alteration	< 50% calcined	unknown	unknown	unknown
1461	4.5	GA IV	102/108	2	2	Burial 6	bone	unknown	limb	diaphysis	unknown	fragment	mesial	unknown	absent	absent	unknown	unknown	unknown
1462	4.5	GA IV	102/108	2	2	Burial 6	bone	unknown	limb	diaphysis	unknown	fragment	mesial	unknown	absent	absent	unknown	unknown	unknown
1463	4.5	GA IV	102/108	2	2	Burial 6	bone	unknown	limb	diaphysis	unknown	fragment	mesial	unknown	absent	absent	unknown	unknown	unknown
1464	4.5	GA IV	102/108	2	2	Burial 6	bone	unknown	limb	diaphysis	unknown	fragment	mesial	unknown	absent	absent	unknown	unknown	unknown
1465	4.5	GA IV	102/108	2	2	Burial 6	bone	unknown	limb	diaphysis	unknown	fragment	mesial	unknown	absent	absent	unknown	unknown	unknown
1466	4.5	GA IV	102/108	2	2	Burial 6	bone	unknown	limb	diaphysis	unknown	fragment	mesial	unknown	absent	absent	unknown	unknown	unknown
1467	4.5	GA IV	102/108	2	2	Burial 6	bone	unknown	limb	diaphysis	unknown	fragment	mesial	unknown	absent	absent	unknown	unknown	unknown
1468	4.5	GA IV	102/108	2	2	Burial 6	bone	unknown	limb	diaphysis	unknown	fragment	mesial	unknown	absent	absent	unknown	unknown	unknown
1469	4.5	GA IV	102/108	2	2	Burial 6	bone	unknown	limb	diaphysis	unknown	fragment	mesial	unknown	absent	absent	unknown	unknown	unknown
1470	4.5	GA IV	102/108	2	2	Burial 6	bone	unknown	limb	diaphysis	unknown	fragment	mesial	unknown	absent	absent	unknown	unknown	unknown
1471	4.5	GA IV	102/108	2	2	Burial 6	bone	unknown	limb	diaphysis	unknown	fragment	mesial	unknown	absent	absent	unknown	unknown	unknown
1472	4.5	GA IV	102/108	2	2	Burial 6	bone	unknown	limb	diaphysis	unknown	fragment	mesial	unknown	absent	absent	unknown	unknown	unknown
1473	4.5	GA IV	102/108	2	2	Burial 6	bone	unknown	limb	diaphysis	unknown	fragment	mesial	unknown	thermal alteration	slithly thermal altered	unknown	unknown	unknown
1474	4.5	GA IV	102/108	2	2	Burial 6	bone	Birds	limb	epiphysis	unknown	fragment	extremity unknown	unknown	absent	absent	unknown	unknown	unknown
1475	4.5	GA IV	102/108	2	2	Burial 6	bone	Birds	limb	epiphysis	unknown	fragment	extremity unknown	unknown	absent	absent	unknown	unknown	unknown
1476	4.5	GA IV	102/108	2	2	Burial 6	bone	Birds	limb	epiphysis	unknown	fragment	extremity unknown	unknown	absent	absent	unknown	unknown	unknown
1477	4.5	GA IV	102/108	2	2	Burial 6	bone	Birds	limb	epiphysis	unknown	fragment	extremity unknown	unknown	absent	absent	unknown	unknown	unknown
1478	4.5	GA IV	102/108	2	2	Burial 6	bone	Birds	limb	epiphysis	unknown	fragment	extremity unknown	unknown	absent	absent	unknown	unknown	unknown
1479	4.5	GA IV	102/108	2	2	Burial 6	bone	Birds	limb	epiphysis	unknown	fragment	extremity unknown	unknown	absent	absent	unknown	unknown	unknown
1480	4.5	GA IV	102/108	2	2	Burial 6	bone	Birds	limb	epiphysis	unknown	fragment	extremity unknown	unknown	absent	absent	unknown	unknown	unknown
1481	4.5	GA IV	102/108	2	2	Burial 6	bone	Birds	limb	epiphysis	unknown	fragment	extremity unknown	unknown	thermal alteration	completely calcined	unknown	unknown	unknown
1482	4.5	GA IV	102/108	2	2	Burial 6	bone	Birds	limb	epiphysis	unknown	fragment	extremity unknown	unknown	thermal alteration	slithly thermal altered	unknown	unknown	unknown
1483	4.6	GA IV	102/108	2	2	Burial 6	shell	Bivalvia	shell	valve fragment	unknown	fragment	NA	unknown	desmineralization	absent	unknown	unknown	unknown
1484	4.6	GA IV	102/108	2	2	Burial 6	shell	Bivalvia	shell	valve fragment	unknown	fragment	NA	unknown	desmineralization	absent	unknown	unknown	unknown
1485	4.6	GA IV	102/108	2	2	Burial 6	shell	Bivalvia	shell	valve fragment	unknown	fragment	NA	unknown	desmineralization	absent	unknown	unknown	unknown
1486	4.6	GA IV	102/108	2	2	Burial 6	shell	Bivalvia	shell	valve fragment	unknown	fragment	NA	unknown	desmineralization	absent	unknown	unknown	unknown
1487	4.6	GA IV	102/108	2	2	Burial 6	shell	Bivalvia	shell	valve fragment	unknown	fragment	NA	unknown	desmineralization	absent	unknown	unknown	unknown
1488	4.6	GA IV	102/108	2	2	Burial 6	shell	Bivalvia	shell	valve fragment	unknown	fragment	NA	unknown	desmineralization	absent	unknown	unknown	unknown
1489	4.6	GA IV	102/108	2	2	Burial 6	shell	Bivalvia	shell	valve fragment	unknown	fragment	NA	unknown	desmineralization	absent	unknown	unknown	unknown
1490	4.6	GA IV	102/108	2	2	Burial 6	shell	Bivalvia	shell	valve fragment	unknown	fragment	NA	unknown	desmineralization	absent	unknown	unknown	unknown
1491	4.6	GA IV	102/108	2	2	Burial 6	shell	Bivalvia	shell	valve fragment	unknown	fragment	NA	unknown	desmineralization	absent	unknown	unknown	unknown
1492	4.6	GA IV	102/108	2	2	Burial 6	shell	Bivalvia	shell	valve fragment	unknown	fragment	NA	unknown	desmineralization	absent	unknown	unknown	unknown
1493	4.6	GA IV	102/108	2	2	Burial 6	shell	Gastropoda	shell	columela	NA	fragment	NA	unknown	desmineralization	absent	unknown	unknown	unknown
1494	4.6	GA IV	102/108	2	2	Burial 6	shell	Gastropoda	shell	columela	NA	fragment	NA	unknown	desmineralization	absent	unknown	unknown	unknown
1495	4.6	GA IV	102/108	2	2	Burial 6	shell	Gastropoda	shell	columela	NA	fragment	NA	unknown	desmineralization	absent	unknown	unknown	unknown
1496	4.6	GA IV	102/108	2	2	Burial 6	shell	Gastropoda	shell	columela	NA	fragment	NA	unknown	desmineralization	absent	unknown	unknown	unknown
1497	4.6	GA IV	102/108	2	2	Burial 6	shell	Gastropoda	shell	columela	NA	fragment	NA	unknown	desmineralization	absent	unknown	unknown	unknown
1498	4.6	GA IV	102/108	2	2	Burial 6	shell	Gastropoda	shell	columela	NA	fragment	NA	unknown	desmineralization	absent	unknown	unknown	unknown
1499	4.6	GA IV	102/108	2	2	Burial 6	bone	Birds	limb	diaphysis	unknown	fragment	mesial	unknown	thermal alteration	completely calcined	unknown	unknown	unknown
1500	4.7	GA IV	102/108	2	2	Burial 6	shell	Bivalvia	shell	charneira/umbo	unknown	fragment	NA	unknown	desmineralization	absent	Venerida	Veneridae	unknown
1501	4.7	GA IV	102/108	2	2	Burial 6	shell	Bivalvia	shell	valve fragment	unknown	fragment	NA	unknown	desmineralization	absent	unknown	unknown	unknown
1502	4.7	GA IV	102/108	2	2	Burial 6	shell	Bivalvia	shell	valve fragment	unknown	fragment	NA	unknown	desmineralization	absent	unknown	unknown	unknown
1503	4.7	GA IV	102/108	2	2	Burial 6	shell	Bivalvia	shell	valve fragment	unknown	fragment	NA	unknown	desmineralization	absent	unknown	unknown	unknown
1504	4.7	GA IV	102/108	2	2	Burial 6	shell	Bivalvia	shell	valve fragment	unknown	fragment	NA	unknown	desmineralization	absent	unknown	unknown	unknown
1505	4.7	GA IV	102/108	2	2	Burial 6	shell	Bivalvia	shell	valve fragment	unknown	fragment	NA	unknown	desmineralization	absent	unknown	unknown	unknown
1506	4.7	GA IV	102/108	2	2	Burial 6	shell	Bivalvia	shell	valve fragment	unknown	fragment	NA	unknown	desmineralization	absent	unknown	unknown	unknown
1507	4.7	GA IV	102/108	2	2	Burial 6	shell	Bivalvia	shell	valve fragment	unknown	fragment	NA	unknown	desmineralization	absent	unknown	unknown	unknown
1508	4.7	GA IV	102/108	2	2	Burial 6	shell	Gastropoda	shell	shell intact	NA	intact	NA	unknown	desmineralization	absent	Neogastropoda	Olividae	Olivancillaria auricularia
1509	4.7	GA IV	102/108	2	2	Burial 6	shell	Gastropoda	shell	shell intact	NA	intact	NA	unknown	desmineralization	absent	Neogastropoda	Olividae	Olivancillaria auricularia
1510	4.7	GA IV	102/108	2	2	Burial 6	shell	Gastropoda	shell	shell intact	NA	intact	NA	unknown	desmineralization	absent	Neogastropoda	Olividae	Olivancillaria auricularia
1511	4.7	GA IV	102/108	2	2	Burial 6	shell	Gastropoda	shell	shell intact	NA	intact	NA	unknown	desmineralization	absent	Neogastropoda	Olividae	Olivancillaria auricularia
1512	4.7	GA IV	102/108	2	2	Burial 6	shell	Gastropoda	shell	columela	NA	fragment	NA	unknown	desmineralization	absent	unknown	unknown	unknown
1513	4.7	GA IV	102/108	2	2	Burial 6	shell	Gastropoda	shell	columela	NA	fragment	NA	unknown	desmineralization	absent	unknown	unknown	unknown
1514	4.7	GA IV	102/108	2	2	Burial 6	shell	Gastropoda	shell	columela	NA	fragment	NA	unknown	desmineralization	absent	unknown	unknown	unknown
1515	4.7	GA IV	102/108	2	2	Burial 6	shell	Gastropoda	shell	shell intact	NA	intact	NA	unknown	desmineralization	absent	unknown	unknown	unknown
1516	4.7	GA IV	102/108	2	2	Burial 6	otolith	Teleostei	cranium	otolith	right	intact	NA	unknown	desmineralization	absent	Perciformes	Sciaenidae	Micropogonias furnieri
1517	4.7	GA IV	102/108	2	2	Burial 6	otolith	Teleostei	cranium	otolith	unknown	intact	NA	unknown	desmineralization	absent	unknown	unknown	unknown
1518	4.7	GA IV	102/108	2	2	Burial 6	otolith	Teleostei	cranium	otolith	unknown	intact	NA	unknown	desmineralization	absent	unknown	unknown	unknown
1519	4.8	GA IV	102/108	2	2	Burial 6	shell	Bivalvia	shell	charneira/umbo	unknown	fragment	NA	unknown	desmineralization	absent	unknown	unknown	unknown
1520	4.9	GA IV	102/108	2	2	Burial 6	shell	Bivalvia	shell	valve intact	left	intact	NA	unknown	desmineralization	absent	Venerida	Veneridae	Anomalocardia flexuosa
1521	4.9	GA IV	102/108	2	2	Burial 6	shell	Bivalvia	shell	valve fragment	unknown	fragment	NA	unknown	desmineralization	absent	unknown	unknown	unknown
1522	4.9	GA IV	102/108	2	2	Burial 6	shell	Bivalvia	shell	valve fragment	unknown	fragment	NA	unknown	desmineralization	absent	unknown	unknown	unknown
1523	4.9	GA IV	102/108	2	2	Burial 6	shell	Bivalvia	shell	valve fragment	unknown	fragment	NA	unknown	desmineralization	absent	unknown	unknown	unknown
1524	4.9	GA IV	102/108	2	2	Burial 6	shell	Bivalvia	shell	valve fragment	unknown	fragment	NA	unknown	desmineralization	absent	unknown	unknown	unknown
1525	4.9	GA IV	102/108	2	2	Burial 6	shell	Bivalvia	shell	valve fragment	unknown	fragment	NA	unknown	desmineralization	absent	unknown	unknown	unknown
1526	4.9	GA IV	102/108	2	2	Burial 6	shell	Bivalvia	shell	valve fragment	unknown	fragment	NA	unknown	desmineralization	absent	unknown	unknown	unknown
1527	4.9	GA IV	102/108	2	2	Burial 6	shell	Bivalvia	shell	valve fragment	unknown	fragment	NA	unknown	desmineralization	absent	unknown	unknown	unknown
1528	4.9	GA IV	102/108	2	2	Burial 6	shell	Bivalvia	shell	valve fragment	unknown	fragment	NA	unknown	desmineralization	absent	unknown	unknown	unknown
1529	4.9	GA IV	102/108	2	2	Burial 6	shell	Bivalvia	shell	valve fragment	unknown	fragment	NA	unknown	desmineralization	absent	unknown	unknown	unknown
1530	4.9	GA IV	102/108	2	2	Burial 6	shell	Bivalvia	shell	valve fragment	unknown	fragment	NA	unknown	desmineralization	absent	unknown	unknown	unknown
1531	4.9	GA IV	102/108	2	2	Burial 6	shell	Bivalvia	shell	valve fragment	unknown	fragment	NA	unknown	desmineralization	absent	unknown	unknown	unknown
1532	4.9	GA IV	102/108	2	2	Burial 6	shell	Bivalvia	shell	valve fragment	unknown	fragment	NA	unknown	desmineralization	absent	unknown	unknown	unknown
1533	4.9	GA IV	102/108	2	2	Burial 6	shell	Bivalvia	shell	valve fragment	unknown	fragment	NA	unknown	desmineralization	absent	unknown	unknown	unknown
1534	4.9	GA IV	102/108	2	2	Burial 6	shell	Bivalvia	shell	valve fragment	unknown	fragment	NA	unknown	desmineralization	absent	unknown	unknown	unknown
1535	4.9	GA IV	102/108	2	2	Burial 6	shell	Bivalvia	shell	valve fragment	unknown	fragment	NA	unknown	desmineralization	absent	unknown	unknown	unknown
1536	4.9	GA IV	102/108	2	2	Burial 6	shell	Gastropoda	shell	columela	NA	fragment	NA	unknown	desmineralization	absent	unknown	unknown	unknown
1537	4.9	GA IV	102/108	2	2	Burial 6	shell	Gastropoda	shell	columela	NA	fragment	NA	unknown	desmineralization	absent	unknown	unknown	unknown
1538	4.9	GA IV	102/108	2	2	Burial 6	shell	Gastropoda	shell	columela	NA	fragment	NA	unknown	desmineralization	absent	unknown	unknown	unknown
1539	4.9	GA IV	102/108	2	2	Burial 6	shell	Gastropoda	shell	columela	NA	fragment	NA	unknown	desmineralization	absent	unknown	unknown	unknown
1540	4.9	GA IV	102/108	2	2	Burial 6	shell	Gastropoda	shell	columela	NA	fragment	NA	unknown	desmineralization	absent	unknown	unknown	unknown
1541	4.9	GA IV	102/108	2	2	Burial 6	shell	Gastropoda	shell	columela	NA	fragment	NA	unknown	desmineralization	absent	unknown	unknown	unknown
1542	4.9	GA IV	102/108	2	2	Burial 6	shell	Gastropoda	shell	columela	NA	fragment	NA	unknown	desmineralization	absent	unknown	unknown	unknown
1543	4.9	GA IV	102/108	2	2	Burial 6	shell	Gastropoda	shell	columela	NA	fragment	NA	unknown	desmineralization	absent	unknown	unknown	unknown
1544	4.9	GA IV	102/108	2	2	Burial 6	otolith	Teleostei	cranium	otolith	left	intact	NA	unknown	desmineralization	absent	Perciformes	Sciaenidae	Micropogonias furnieri
1545	4.9	GA IV	102/108	2	2	Burial 6	otolith	Teleostei	cranium	otolith	left	intact	NA	unknown	desmineralization	absent	Perciformes	Sciaenidae	Micropogonias furnieri
1546	4.9	GA IV	102/108	2	2	Burial 6	otolith	Teleostei	cranium	otolith	left	intact	NA	unknown	desmineralization	absent	Perciformes	Sciaenidae	Micropogonias furnieri
1547	4.9	GA IV	102/108	2	2	Burial 6	otolith	Teleostei	cranium	otolith	left	intact	NA	unknown	desmineralization	absent	Perciformes	Sciaenidae	Micropogonias furnieri
1548	4.9	GA IV	102/108	2	2	Burial 6	otolith	Teleostei	cranium	otolith	left	intact	NA	unknown	desmineralization	absent	Perciformes	Sciaenidae	Micropogonias furnieri
1549	4.9	GA IV	102/108	2	2	Burial 6	otolith	Teleostei	cranium	otolith	right	intact	NA	unknown	desmineralization	absent	Perciformes	Sciaenidae	Micropogonias furnieri
1550	4.9	GA IV	102/108	2	2	Burial 6	otolith	Teleostei	cranium	otolith	right	intact	NA	unknown	desmineralization	absent	Perciformes	Sciaenidae	Micropogonias furnieri
1551	4.9	GA IV	102/108	2	2	Burial 6	bone	Teleostei	unknown	NA	unknown	intact	NA	unknown	thermal alteration	completely calcined	unknown	unknown	unknown
1552	4.10	GA IV	102/108	2	2	Burial 6	bone	Teleostei	cranium	frontal	right	fragment	NA	unknown	absent	absent	Siluriformes	Ariidae	Genidens barbus
1553	4.10	GA IV	102/108	2	2	Burial 6	bone	Teleostei	cranium	sphenotic	right	fragment	NA	unknown	thermal alteration	completely charred	Siluriformes	Ariidae	Genidens barbus
1554	4.10	GA IV	102/108	2	2	Burial 6	bone	Teleostei	cranium	sphenotic	left	fragment	NA	unknown	absent	absent	Siluriformes	Ariidae	Genidens barbus
1555	4.10	GA IV	102/108	2	2	Burial 6	bone	Teleostei	cranium	parietal	right	intact	NA	unknown	absent	absent	Siluriformes	Ariidae	Genidens barbus
1556	4.10	GA IV	102/108	2	2	Burial 6	bone	Teleostei	cranium	neurocranium	unknown	fragment	unknown	unknown	absent	absent	Siluriformes	Ariidae	unknown
1557	4.10	GA IV	102/108	2	2	Burial 6	bone	Teleostei	cranium	neurocranium	unknown	fragment	unknown	unknown	absent	absent	Siluriformes	Ariidae	unknown
1558	4.10	GA IV	102/108	2	2	Burial 6	bone	Teleostei	cranium	neurocranium	unknown	fragment	unknown	unknown	absent	absent	Siluriformes	Ariidae	unknown
1559	4.10	GA IV	102/108	2	2	Burial 6	bone	Teleostei	cranium	neurocranium	unknown	fragment	unknown	unknown	absent	absent	Siluriformes	Ariidae	unknown
1560	4.10	GA IV	102/108	2	2	Burial 6	bone	Teleostei	cranium	neurocranium	unknown	fragment	unknown	unknown	absent	absent	Siluriformes	Ariidae	unknown
1561	4.10	GA IV	102/108	2	2	Burial 6	bone	Teleostei	cranium	neurocranium	unknown	fragment	unknown	unknown	absent	absent	Siluriformes	Ariidae	unknown
1562	4.10	GA IV	102/108	2	2	Burial 6	bone	Teleostei	cranium	neurocranium	unknown	fragment	unknown	unknown	absent	absent	Siluriformes	Ariidae	unknown
1563	4.10	GA IV	102/108	2	2	Burial 6	bone	Teleostei	cranium	neurocranium	unknown	fragment	unknown	unknown	absent	absent	Siluriformes	Ariidae	unknown
1564	4.10	GA IV	102/108	2	2	Burial 6	bone	Teleostei	limb	fin ray lateral	right	fragment	proximal	unknown	absent	absent	Siluriformes	Ariidae	unknown
1565	4.10	GA IV	102/108	2	2	Burial 6	bone	Teleostei	limb	fin ray lateral	right	fragment	proximal	unknown	thermal alteration	< 50% calcined	Siluriformes	Ariidae	unknown
1566	4.10	GA IV	102/108	2	2	Burial 6	bone	Teleostei	limb	fin ray lateral	left	fragment	proximal	unknown	absent	absent	Siluriformes	Ariidae	unknown
1567	4.10	GA IV	102/108	2	2	Burial 6	bone	Teleostei	limb	fin ray lateral	right	fragment	proximal	unknown	thermal alteration	< 50% calcined	Siluriformes	Ariidae	unknown
1568	4.10	GA IV	102/108	2	2	Burial 6	bone	Teleostei	limb	fin ray dorsal	NA	fragment	proximal	unknown	thermal alteration	< 50% calcined	Siluriformes	Ariidae	unknown
1569	4.10	GA IV	102/108	2	2	Burial 6	bone	Teleostei	limb	fin ray dorsal	NA	fragment	proximal	unknown	thermal alteration	< 50% calcined	Siluriformes	Ariidae	unknown
1570	4.10	GA IV	102/108	2	2	Burial 6	bone	Teleostei	limb	fin ray dorsal	right	fragment	mesial	unknown	absent	absent	unknown	unknown	unknown
1571	4.10	GA IV	102/108	2	2	Burial 6	otolith	Teleostei	cranium	otolith	left	intact	NA	unknown	desmineralization	absent	Perciformes	Sciaenidae	Micropogonias furnieri
1572	4.10	GA IV	102/108	2	2	Burial 6	otolith	Teleostei	cranium	otolith	right	intact	NA	unknown	desmineralization	absent	Perciformes	Sciaenidae	Micropogonias furnieri
1573	4.10	GA IV	102/108	2	2	Burial 6	otolith	Teleostei	cranium	otolith	right	intact	NA	unknown	desmineralization	absent	Perciformes	Sciaenidae	Micropogonias furnieri
1574	4.10	GA IV	102/108	2	2	Burial 6	otolith	Teleostei	cranium	otolith	right	intact	NA	unknown	desmineralization	absent	Perciformes	Sciaenidae	Micropogonias furnieri
1575	4.10	GA IV	102/108	2	2	Burial 6	otolith	Teleostei	cranium	otolith	left	intact	NA	unknown	desmineralization	absent	Perciformes	Sciaenidae	Pogonias cromis
1576	4.10	GA IV	102/108	2	2	Burial 6	bone	Teleostei	cranium	pre maxila	left	intact	NA	unknown	absent	absent	Perciformes	Sciaenidae	Micropogonias furnieri
1577	4.10	GA IV	102/108	2	2	Burial 6	bone	Teleostei	cranium	pre maxila	left	intact	NA	unknown	absent	absent	Perciformes	Sciaenidae	Micropogonias furnieri
1578	4.10	GA IV	102/108	2	2	Burial 6	bone	Teleostei	cranium	pre maxila	left	intact	NA	unknown	absent	absent	Perciformes	Sciaenidae	Micropogonias furnieri
1579	4.10	GA IV	102/108	2	2	Burial 6	bone	Teleostei	cranium	pre maxila	left	intact	NA	unknown	absent	absent	Perciformes	Sciaenidae	Micropogonias furnieri
1580	4.10	GA IV	102/108	2	2	Burial 6	bone	Teleostei	cranium	pre maxila	left	intact	NA	unknown	absent	absent	Perciformes	Sciaenidae	Micropogonias furnieri
1581	4.10	GA IV	102/108	2	2	Burial 6	bone	Teleostei	cranium	pre maxila	left	intact	NA	unknown	absent	absent	Perciformes	Sciaenidae	Micropogonias furnieri
1582	4.10	GA IV	102/108	2	2	Burial 6	bone	Teleostei	cranium	pre maxila	left	intact	NA	unknown	absent	absent	Perciformes	Sciaenidae	Micropogonias furnieri
1583	4.10	GA IV	102/108	2	2	Burial 6	bone	Teleostei	cranium	pre maxila	left	intact	NA	unknown	absent	absent	Perciformes	Sciaenidae	Micropogonias furnieri
1584	4.10	GA IV	102/108	2	2	Burial 6	bone	Teleostei	cranium	pre maxila	left	intact	NA	unknown	absent	absent	Perciformes	Sciaenidae	Micropogonias furnieri
1585	4.10	GA IV	102/108	2	2	Burial 6	bone	Teleostei	cranium	pre maxila	left	intact	NA	unknown	thermal alteration	< 50% calcined	Perciformes	Sciaenidae	Micropogonias furnieri
1586	4.10	GA IV	102/108	2	2	Burial 6	bone	Teleostei	cranium	maxilla	left	fragment	proximal	unknown	absent	absent	Perciformes	Sciaenidae	Micropogonias furnieri
1587	4.10	GA IV	102/108	2	2	Burial 6	tooth	Teleostei	tooth	dental plaque tooth	unknown	intact	NA	unknown	thermal alteration	slithly thermal altered	Perciformes	Sciaenidae	Pogonias cromis
1588	4.10	GA IV	102/108	2	2	Burial 6	bone	Teleostei	cranium	articular	right	fragment	proximal	unknown	absent	absent	Perciformes	Sciaenidae	Micropogonias furnieri
1589	4.10	GA IV	102/108	2	2	Burial 6	bone	Teleostei	cranium	articular	left	fragment	proximal	unknown	absent	absent	Perciformes	Sciaenidae	Micropogonias furnieri
1590	4.10	GA IV	102/108	2	2	Burial 6	bone	Teleostei	cranium	articular	left	fragment	proximal	unknown	absent	absent	Perciformes	Sciaenidae	Micropogonias furnieri
1591	4.10	GA IV	102/108	2	2	Burial 6	bone	Teleostei	cranium	articular	left	fragment	proximal	unknown	absent	absent	Perciformes	Sciaenidae	Micropogonias furnieri
1592	4.10	GA IV	102/108	2	2	Burial 6	bone	Teleostei	cranium	articular	left	fragment	proximal	unknown	absent	absent	Perciformes	Sciaenidae	Micropogonias furnieri
1593	4.10	GA IV	102/108	2	2	Burial 6	bone	Teleostei	cranium	articular	left	fragment	proximal	unknown	absent	absent	Perciformes	Sciaenidae	Micropogonias furnieri
1594	4.10	GA IV	102/108	2	2	Burial 6	bone	Teleostei	cranium	articular	right	fragment	proximal	unknown	absent	absent	Perciformes	Sciaenidae	Micropogonias furnieri
1595	4.10	GA IV	102/108	2	2	Burial 6	bone	Teleostei	cranium	basiocciptal	NA	intact	NA	unknown	absent	absent	Siluriformes	Ariidae	unknown
1596	4.10	GA IV	102/108	2	2	Burial 6	bone	Teleostei	cranium	basiocciptal	NA	fragment	unknown	unknown	absent	absent	Siluriformes	Ariidae	unknown
1597	4.10	GA IV	102/108	2	2	Burial 6	bone	Teleostei	cranium	basiocciptal	NA	intact	NA	unknown	absent	absent	Perciformes	Sciaenidae	Micropogonias furnieri
1598	4.10	GA IV	102/108	2	2	Burial 6	bone	Teleostei	cranium	basiocciptal	NA	intact	NA	unknown	absent	absent	Perciformes	Sciaenidae	Micropogonias furnieri
1599	4.10	GA IV	102/108	2	2	Burial 6	bone	Teleostei	cranium	basiocciptal	NA	fragment	mesial	unknown	absent	absent	Perciformes	Sciaenidae	Micropogonias furnieri
1600	4.10	GA IV	102/108	2	2	Burial 6	bone	Teleostei	cranium	basiocciptal	NA	fragment	proximal + mesial	unknown	absent	absent	unknown	unknown	unknown
1600	4.10	GA IV	102/108	2	2	Burial 6	bone	Teleostei	cranium	basiocciptal	NA	fragment	proximal + mesial	unknown	absent	absent	unknown	unknown	unknown
1600	4.10	GA IV	102/108	2	2	Burial 6	bone	Teleostei	cranium	basiocciptal	NA	fragment	proximal + mesial	unknown	absent	absent	unknown	unknown	unknown
1600	4.10	GA IV	102/108	2	2	Burial 6	bone	Teleostei	cranium	basiocciptal	NA	fragment	proximal + mesial	unknown	absent	absent	unknown	unknown	unknown
1600	4.10	GA IV	102/108	2	2	Burial 6	bone	Teleostei	cranium	basiocciptal	NA	fragment	proximal + mesial	unknown	absent	absent	unknown	unknown	unknown
1605	4.10	GA IV	102/108	2	2	Burial 6	bone	Teleostei	cranium	maxilla	right	fragment	proximal	unknown	absent	absent	Perciformes	Sciaenidae	Micropogonias furnieri
1606	4.10	GA IV	102/108	2	2	Burial 6	bone	Teleostei	cranium	operculum	left	fragment	proximal	unknown	absent	absent	Perciformes	Mugilidae	Mugil sp.
1607	4.10	GA IV	102/108	2	2	Burial 6	bone	Teleostei	cranium	pré operculum	left	fragment	distal	unknown	absent	absent	Perciformes	Sciaenidae	Micropogonias furnieri
1607.1	4.11	GA IV	102/108	2	2	Burial 6	bone	Teleostei	cranium	pré operculum	right	fragment	distal	unknown	absent	absent	Perciformes	Sciaenidae	Micropogonias furnieri
1608	4.10	GA IV	102/108	2	2	Burial 6	bone	Teleostei	cranium	dentary	left	fragment	distal + mesial	unknown	absent	absent	Perciformes	Centropomidae	Centropomus sp.
1609	4.10	GA IV	102/108	2	2	Burial 6	bone	Teleostei	cranium	pre maxila	left	fragment	distal + mesial	unknown	absent	absent	Perciformes	Centropomidae	Centropomus sp.
1610	4.10	GA IV	102/108	2	2	Burial 6	bone	Teleostei	cranium	pre maxila	left	fragment	distal + mesial	unknown	absent	absent	Perciformes	Centropomidae	Centropomus sp.
1611	4.10	GA IV	102/108	2	2	Burial 6	bone	Teleostei	cranium	dentary	left	fragment	distal + mesial	unknown	absent	absent	Siluriformes	Ariidae	unknown
1612	4.10	GA IV	102/108	2	2	Burial 6	bone	Teleostei	cranium	dentary	left	fragment	distal + mesial	unknown	absent	absent	Perciformes	Sciaenidae	Cynoscion sp.
1613	4.10	GA IV	102/108	2	2	Burial 6	bone	Teleostei	cranium	dentary	left	fragment	distal	unknown	absent	absent	Perciformes	Sciaenidae	Micropogonias furnieri
1614	4.10	GA IV	102/108	2	2	Burial 6	bone	Teleostei	cranium	dentary	left	fragment	distal	unknown	absent	absent	Perciformes	Sciaenidae	Micropogonias furnieri
1615	4.10	GA IV	102/108	2	2	Burial 6	bone	Teleostei	cranium	quadrate	left	fragment	proximal	unknown	absent	absent	Perciformes	Sciaenidae	Micropogonias furnieri
1616	4.10	GA IV	102/108	2	2	Burial 6	bone	Teleostei	cranium	pre maxila	right	fragment	distal + mesial	unknown	absent	absent	Perciformes	Sparidae	unknown
1617	4.10	GA IV	102/108	2	2	Burial 6	bone	Teleostei	cranium	unknown	unknown	fragment	NA	unknown	absent	absent	unknown	unknown	unknown
1618	4.10	GA IV	102/108	2	2	Burial 6	bone	Teleostei	cranium	operculum	right	fragment	proximal	unknown	absent	absent	Perciformes	Mugilidae	Mugil sp.
1619	4.10	GA IV	102/108	2	2	Burial 6	bone	Teleostei	cranium	operculum	unknown	fragment	proximal	unknown	absent	absent	unknown	unknown	unknown
1621	4.10	GA IV	102/108	2	2	Burial 6	bone	Teleostei	cranium	quadrate	left	fragment	proximal	unknown	absent	absent	Perciformes	Sciaenidae	Micropogonias furnieri
1622	4.10	GA IV	102/108	2	2	Burial 6	bone	Teleostei	cranium	quadrate	left	fragment	proximal	unknown	absent	absent	Perciformes	Sciaenidae	Micropogonias furnieri
1623	4.10	GA IV	102/108	2	2	Burial 6	bone	Teleostei	cranium	quadrate	left	fragment	proximal	unknown	absent	absent	Perciformes	Sciaenidae	Micropogonias furnieri
1624	4.10	GA IV	102/108	2	2	Burial 6	bone	Teleostei	cranium	quadrate	right	fragment	proximal	unknown	absent	absent	Perciformes	Sciaenidae	Micropogonias furnieri
1625	4.10	GA IV	102/108	2	2	Burial 6	bone	Teleostei	cranium	quadrate	right	fragment	proximal	unknown	absent	absent	Perciformes	Sciaenidae	Micropogonias furnieri
1626	4.10	GA IV	102/108	2	2	Burial 6	bone	Teleostei	cranium	quadrate	left	fragment	proximal	unknown	absent	absent	Perciformes	Centropomidae	Centropomus sp.
1627	4.10	GA IV	102/108	2	2	Burial 6	bone	Teleostei	cranium	quadrate	unknown	fragment	proximal	unknown	absent	absent	unknown	unknown	unknown
1628	4.10	GA IV	102/108	2	2	Burial 6	bone	Teleostei	cranium	quadrate	unknown	fragment	proximal	unknown	absent	absent	unknown	unknown	unknown
1629	4.10	GA IV	102/108	2	2	Burial 6	bone	Teleostei	cranium	quadrate	unknown	fragment	proximal	unknown	absent	absent	unknown	unknown	unknown
1630	4.10	GA IV	102/108	2	2	Burial 6	bone	Teleostei	cranium	quadrate	unknown	fragment	proximal	unknown	absent	absent	unknown	unknown	unknown
1631	4.10	GA IV	102/108	2	2	Burial 6	bone	Teleostei	cranium	quadrate	unknown	fragment	proximal	unknown	absent	absent	unknown	unknown	unknown
1632	4.10	GA IV	102/108	2	2	Burial 6	bone	Teleostei	cranium	epihial	left	intact	NA	unknown	absent	absent	Perciformes	Sciaenidae	Micropogonias furnieri
1633	4.10	GA IV	102/108	2	2	Burial 6	bone	Teleostei	cranium	epihial	left	intact	NA	unknown	absent	absent	Perciformes	Sciaenidae	Micropogonias furnieri
1634	4.10	GA IV	102/108	2	2	Burial 6	bone	Teleostei	cranium	epihial	right	intact	NA	unknown	absent	absent	Perciformes	Sciaenidae	Micropogonias furnieri
1635	4.10	GA IV	102/108	2	2	Burial 6	bone	Teleostei	cranium	epihial	right	intact	NA	unknown	absent	absent	Perciformes	Sciaenidae	Micropogonias furnieri
1636	4.10	GA IV	102/108	2	2	Burial 6	bone	Teleostei	cranium	epihial	right	intact	NA	unknown	absent	absent	Perciformes	Sciaenidae	Micropogonias furnieri
1637	4.10	GA IV	102/108	2	2	Burial 6	bone	Teleostei	cranium	cetatohial	left	fragment	mesial	unknown	absent	absent	Perciformes	Sciaenidae	Micropogonias furnieri
1638	4.10	GA IV	102/108	2	2	Burial 6	bone	Teleostei	cranium	cetatohial	left	fragment	mesial	unknown	absent	absent	Perciformes	Sciaenidae	Micropogonias furnieri
1639	4.10	GA IV	102/108	2	2	Burial 6	bone	Teleostei	cranium	cetatohial	right	fragment	mesial	unknown	absent	absent	Perciformes	Sciaenidae	Micropogonias furnieri
1640	4.10	GA IV	102/108	2	2	Burial 6	bone	Teleostei	cranium	cetatohial	right	fragment	mesial	unknown	absent	absent	Perciformes	Sciaenidae	Micropogonias furnieri
1641	4.10	GA IV	102/108	2	2	Burial 6	bone	Teleostei	cranium	cetatohial	unknown	fragment	mesial	unknown	absent	absent	Perciformes	Sciaenidae	Micropogonias furnieri
1642	4.10	GA IV	102/108	2	2	Burial 6	bone	Teleostei	cranium	cetatohial	unknown	fragment	mesial	unknown	absent	absent	Perciformes	Sciaenidae	Micropogonias furnieri
1643	4.10	GA IV	102/108	2	2	Burial 6	bone	Teleostei	cranium	cetatohial	unknown	fragment	mesial	unknown	absent	absent	Perciformes	Sciaenidae	Micropogonias furnieri
1644	4.10	GA IV	102/108	2	2	Burial 6	bone	Teleostei	cranium	cetatohial	unknown	fragment	mesial	unknown	absent	absent	Perciformes	Sciaenidae	Micropogonias furnieri
1645	4.10	GA IV	102/108	2	2	Burial 6	bone	Teleostei	cranium	cetatohial	unknown	fragment	mesial	unknown	absent	absent	Perciformes	Sciaenidae	Micropogonias furnieri
1646	4.10	GA IV	102/108	2	2	Burial 6	bone	Teleostei	cranium	cetatohial	unknown	fragment	mesial	unknown	absent	absent	Perciformes	Sciaenidae	Micropogonias furnieri
1647	4.10	GA IV	102/108	2	2	Burial 6	bone	Teleostei	limb	pterygiophore	unknown	fragment	proximal + mesial	unknown	absent	absent	unknown	unknown	unknown
1648	4.10	GA IV	102/108	2	2	Burial 6	bone	Teleostei	limb	pterygiophore	unknown	fragment	proximal + mesial	unknown	absent	absent	unknown	unknown	unknown
1649	4.10	GA IV	102/108	2	2	Burial 6	bone	Teleostei	limb	pterygiophore	unknown	fragment	proximal + mesial	unknown	absent	absent	unknown	unknown	unknown
1650	4.10	GA IV	102/108	2	2	Burial 6	bone	Teleostei	limb	pterygiophore	unknown	fragment	proximal + mesial	unknown	absent	absent	unknown	unknown	unknown
1651	4.10	GA IV	102/108	2	2	Burial 6	bone	Teleostei	limb	pterygiophore	unknown	fragment	proximal + mesial	unknown	absent	absent	unknown	unknown	unknown
1652	4.10	GA IV	102/108	2	2	Burial 6	bone	Teleostei	limb	pterygiophore	unknown	fragment	proximal + mesial	unknown	absent	absent	unknown	unknown	unknown
1653	4.10	GA IV	102/108	2	2	Burial 6	bone	Teleostei	limb	pterygiophore	unknown	fragment	proximal + mesial	unknown	absent	absent	unknown	unknown	unknown
1654	4.10	GA IV	102/108	2	2	Burial 6	bone	Teleostei	limb	pterygiophore	unknown	fragment	proximal + mesial	unknown	absent	absent	unknown	unknown	unknown
1655	4.10	GA IV	102/108	2	2	Burial 6	bone	Teleostei	limb	pterygiophore	unknown	fragment	proximal + mesial	unknown	cut mark	absent	unknown	unknown	unknown
1656	4.10	GA IV	102/108	2	2	Burial 6	bone	Teleostei	trunk	vertebral spine unknown	NA	fragment	proximal	unknown	absent	absent	unknown	unknown	unknown
1657	4.10	GA IV	102/108	2	2	Burial 6	bone	Teleostei	trunk	vertebral spine unknown	NA	fragment	proximal	unknown	absent	absent	unknown	unknown	unknown
1658	4.10	GA IV	102/108	2	2	Burial 6	bone	Teleostei	trunk	vertebral spine unknown	NA	fragment	proximal	unknown	absent	absent	unknown	unknown	unknown
1659	4.10	GA IV	102/108	2	2	Burial 6	bone	Teleostei	trunk	vertebral spine unknown	NA	fragment	proximal	unknown	absent	absent	unknown	unknown	unknown
1660	4.10	GA IV	102/108	2	2	Burial 6	bone	Teleostei	trunk	vertebral spine unknown	NA	fragment	proximal	unknown	absent	absent	unknown	unknown	unknown
1661	4.10	GA IV	102/108	2	2	Burial 6	bone	Teleostei	trunk	vertebral spine unknown	NA	fragment	proximal	unknown	absent	absent	unknown	unknown	unknown
1662	4.10	GA IV	102/108	2	2	Burial 6	bone	Teleostei	trunk	vertebral spine unknown	NA	fragment	proximal	unknown	absent	absent	unknown	unknown	unknown
1663	4.10	GA IV	102/108	2	2	Burial 6	bone	Teleostei	trunk	vertebral spine unknown	NA	fragment	proximal	unknown	absent	absent	unknown	unknown	unknown
1664	4.10	GA IV	102/108	2	2	Burial 6	bone	Teleostei	trunk	vertebral spine unknown	NA	fragment	proximal	unknown	absent	absent	unknown	unknown	unknown
1665	4.10	GA IV	102/108	2	2	Burial 6	bone	Teleostei	trunk	vertebral spine unknown	NA	fragment	proximal	unknown	absent	absent	unknown	unknown	unknown
1666	4.10	GA IV	102/108	2	2	Burial 6	bone	Teleostei	trunk	vertebral spine unknown	NA	fragment	proximal	unknown	absent	absent	unknown	unknown	unknown
1667	4.10	GA IV	102/108	2	2	Burial 6	bone	Teleostei	limb	fin ray	unknown	fragment	mesial	unknown	absent	absent	unknown	unknown	unknown
1668	4.10	GA IV	102/108	2	2	Burial 6	bone	Teleostei	limb	fin ray	unknown	fragment	mesial	unknown	absent	absent	unknown	unknown	unknown
1669	4.10	GA IV	102/108	2	2	Burial 6	bone	Teleostei	limb	fin ray	unknown	fragment	mesial	unknown	absent	absent	unknown	unknown	unknown
1670	4.10	GA IV	102/108	2	2	Burial 6	bone	Teleostei	limb	fin ray	unknown	fragment	mesial	unknown	absent	absent	unknown	unknown	unknown
1671	4.10	GA IV	102/108	2	2	Burial 6	bone	Teleostei	limb	fin ray	unknown	fragment	mesial	unknown	absent	absent	unknown	unknown	unknown
1672	4.10	GA IV	102/108	2	2	Burial 6	bone	Teleostei	limb	fin ray	unknown	fragment	mesial	unknown	absent	absent	unknown	unknown	unknown
1673	4.10	GA IV	102/108	2	2	Burial 6	bone	Teleostei	cranium	brachiostergal ray	right	fragment	proximal	unknown	absent	absent	unknown	unknown	unknown
1674	4.10	GA IV	102/108	2	2	Burial 6	bone	Teleostei	cranium	brachiostergal ray	right	fragment	proximal	unknown	absent	absent	unknown	unknown	unknown
1675	4.10	GA IV	102/108	2	2	Burial 6	bone	Teleostei	trunk	unknown	unknown	fragment	unknown	unknown	pathology	absent	unknown	unknown	unknown
1676	4.10	GA IV	102/108	2	2	Burial 6	bone	Teleostei	trunk	unknown	unknown	fragment	unknown	unknown	pathology	absent	unknown	unknown	unknown
1677	4.10	GA IV	102/108	2	2	Burial 6	bone	Teleostei	trunk	unknown	unknown	fragment	unknown	unknown	pathology	absent	unknown	unknown	unknown
1678	4.10	GA IV	102/108	2	2	Burial 6	bone	Teleostei	trunk	unknown	unknown	fragment	unknown	unknown	pathology	absent	unknown	unknown	unknown
1679	4.10	GA IV	102/108	2	2	Burial 6	bone	Teleostei	trunk	unknown	unknown	fragment	unknown	unknown	pathology	absent	unknown	unknown	unknown
1680	4.10	GA IV	102/108	2	2	Burial 6	bone	Teleostei	trunk	unknown	unknown	fragment	unknown	unknown	pathology	absent	unknown	unknown	unknown
1681	4.10	GA IV	102/108	2	2	Burial 6	bone	Teleostei	trunk	unknown	unknown	fragment	unknown	unknown	pathology	absent	unknown	unknown	unknown
1682	4.10	GA IV	102/108	2	2	Burial 6	bone	Teleostei	trunk	unknown	unknown	fragment	unknown	unknown	pathology	absent	unknown	unknown	unknown
1683	4.10	GA IV	102/108	2	2	Burial 6	bone	Teleostei	trunk	unknown	unknown	fragment	unknown	unknown	pathology	absent	unknown	unknown	unknown
1684	4.10	GA IV	102/108	2	2	Burial 6	bone	Teleostei	trunk	unknown	unknown	fragment	unknown	unknown	pathology	absent	unknown	unknown	unknown
1685	4.10	GA IV	102/108	2	2	Burial 6	bone	Teleostei	trunk	unknown	unknown	fragment	unknown	unknown	pathology	absent	unknown	unknown	unknown
1686	4.10	GA IV	102/108	2	2	Burial 6	bone	Teleostei	limb	fin ray dorsal	unknown	fragment	proximal + mesial	unknown	absent	absent	unknown	unknown	unknown
1687	4.10	GA IV	102/108	2	2	Burial 6	bone	Teleostei	limb	fin ray dorsal	unknown	fragment	proximal + mesial	unknown	absent	absent	unknown	unknown	unknown
1688	4.10	GA IV	102/108	2	2	Burial 6	bone	Teleostei	limb	fin ray dorsal	unknown	fragment	proximal + mesial	unknown	absent	absent	unknown	unknown	unknown
1689	4.10	GA IV	102/108	2	2	Burial 6	bone	Teleostei	limb	fin ray dorsal	unknown	fragment	proximal + mesial	unknown	absent	absent	unknown	unknown	unknown
1690	4.10	GA IV	102/108	2	2	Burial 6	bone	Teleostei	limb	fin ray dorsal	unknown	fragment	proximal + mesial	unknown	absent	absent	unknown	unknown	unknown
1691	4.10	GA IV	102/108	2	2	Burial 6	bone	Teleostei	limb	fin ray dorsal	unknown	fragment	proximal + mesial	unknown	absent	absent	unknown	unknown	unknown
1692	4.10	GA IV	102/108	2	2	Burial 6	bone	Teleostei	limb	fin ray dorsal	unknown	fragment	proximal + mesial	unknown	absent	absent	unknown	unknown	unknown
1693	4.10	GA IV	102/108	2	2	Burial 6	bone	Teleostei	limb	fin ray dorsal	unknown	fragment	proximal + mesial	unknown	absent	absent	unknown	unknown	unknown
1694	4.10	GA IV	102/108	2	2	Burial 6	bone	Teleostei	limb	fin ray dorsal	unknown	fragment	proximal + mesial	unknown	absent	absent	unknown	unknown	unknown
1695	4.10	GA IV	102/108	2	2	Burial 6	bone	Teleostei	limb	fin ray dorsal	unknown	fragment	proximal + mesial	unknown	absent	absent	unknown	unknown	unknown
1696	4.10	GA IV	102/108	2	2	Burial 6	bone	Teleostei	limb	fin ray dorsal	unknown	fragment	proximal + mesial	unknown	absent	absent	unknown	unknown	unknown
1697	4.10	GA IV	102/108	2	2	Burial 6	bone	Teleostei	limb	fin ray dorsal	unknown	fragment	proximal + mesial	unknown	absent	absent	unknown	unknown	unknown
1698	4.10	GA IV	102/108	2	2	Burial 6	bone	Teleostei	limb	fin ray lateral	unknown	fragment	proximal + mesial	unknown	absent	absent	unknown	unknown	unknown
1699	4.10	GA IV	102/108	2	2	Burial 6	bone	Teleostei	limb	fin ray lateral	unknown	fragment	proximal + mesial	unknown	absent	absent	unknown	unknown	unknown
1700	4.10	GA IV	102/108	2	2	Burial 6	bone	Teleostei	limb	fin ray lateral	unknown	fragment	proximal + mesial	unknown	absent	absent	unknown	unknown	unknown
1701	4.10	GA IV	102/108	2	2	Burial 6	bone	Teleostei	cranium	palatal dental plaque	left	intact	NA	unknown	absent	absent	Perciformes	Carangidae	Trachinotus sp.
1702	4.10	GA IV	102/108	2	2	Burial 6	bone	Teleostei	cranium	palatal dental plaque	left	intact	NA	unknown	absent	absent	Perciformes	Carangidae	Trachinotus sp.
1703	4.10	GA IV	102/108	2	2	Burial 6	bone	Teleostei	cranium	palatal dental plaque	left	intact	NA	unknown	absent	absent	Perciformes	Carangidae	Trachinotus sp.
1704	4.10	GA IV	102/108	2	2	Burial 6	bone	Teleostei	cranium	palatal dental plaque	left	intact	NA	unknown	absent	absent	Perciformes	Carangidae	Trachinotus sp.
1705	4.10	GA IV	102/108	2	2	Burial 6	bone	Teleostei	cranium	palatal dental plaque	left	intact	NA	unknown	absent	absent	Perciformes	Carangidae	Trachinotus sp.
1706	4.10	GA IV	102/108	2	2	Burial 6	bone	Teleostei	cranium	palatal dental plaque	left	intact	NA	unknown	absent	absent	Perciformes	Carangidae	Trachinotus sp.
1707	4.10	GA IV	102/108	2	2	Burial 6	bone	Teleostei	cranium	palatal dental plaque	left	intact	NA	unknown	absent	absent	Perciformes	Carangidae	Trachinotus sp.
1708	4.10	GA IV	102/108	2	2	Burial 6	bone	Teleostei	cranium	palatal dental plaque	left	intact	NA	unknown	absent	absent	Perciformes	Carangidae	Trachinotus sp.
1709	4.10	GA IV	102/108	2	2	Burial 6	bone	Teleostei	cranium	palatal dental plaque	left	intact	NA	unknown	absent	absent	Perciformes	Carangidae	Trachinotus sp.
1710	4.10	GA IV	102/108	2	2	Burial 6	bone	Teleostei	cranium	palatal dental plaque	left	intact	NA	unknown	absent	absent	Perciformes	Carangidae	Trachinotus sp.
1711	4.10	GA IV	102/108	2	2	Burial 6	bone	Teleostei	cranium	palatal dental plaque	left	intact	NA	unknown	absent	absent	Perciformes	Carangidae	Trachinotus sp.
1712	4.10	GA IV	102/108	2	2	Burial 6	bone	Teleostei	cranium	palatal dental plaque	left	intact	NA	unknown	absent	absent	Perciformes	Carangidae	Trachinotus sp.
1713	4.10	GA IV	102/108	2	2	Burial 6	bone	Teleostei	cranium	palatal dental plaque	left	intact	NA	unknown	absent	absent	Perciformes	Carangidae	Trachinotus sp.
1714	4.10	GA IV	102/108	2	2	Burial 6	bone	Teleostei	cranium	palatal dental plaque	left	intact	NA	unknown	absent	absent	Perciformes	Carangidae	Trachinotus sp.
1715	4.10	GA IV	102/108	2	2	Burial 6	bone	Teleostei	cranium	palatal dental plaque	left	intact	NA	unknown	absent	absent	Perciformes	Carangidae	Trachinotus sp.
1716	4.10	GA IV	102/108	2	2	Burial 6	bone	Teleostei	cranium	palatal dental plaque	left	intact	NA	unknown	absent	absent	Perciformes	Carangidae	Trachinotus sp.
1717	4.10	GA IV	102/108	2	2	Burial 6	bone	Teleostei	cranium	palatal dental plaque	left	intact	NA	unknown	absent	absent	Perciformes	Carangidae	Trachinotus sp.
1718	4.10	GA IV	102/108	2	2	Burial 6	bone	Teleostei	cranium	palatal dental plaque	left	intact	NA	unknown	absent	absent	Perciformes	Carangidae	Trachinotus sp.
1719	4.10	GA IV	102/108	2	2	Burial 6	bone	Teleostei	cranium	palatal dental plaque	left	intact	NA	unknown	absent	absent	Perciformes	Carangidae	Trachinotus sp.
1720	4.10	GA IV	102/108	2	2	Burial 6	bone	Teleostei	cranium	palatal dental plaque	left	intact	NA	unknown	absent	absent	Perciformes	Carangidae	Trachinotus sp.
1721	4.10	GA IV	102/108	2	2	Burial 6	bone	Teleostei	cranium	palatal dental plaque	left	intact	NA	unknown	absent	absent	Perciformes	Carangidae	Trachinotus sp.
1722	4.10	GA IV	102/108	2	2	Burial 6	bone	Teleostei	cranium	palatal dental plaque	left	intact	NA	unknown	absent	absent	Perciformes	Carangidae	Trachinotus sp.
1723	4.10	GA IV	102/108	2	2	Burial 6	bone	Teleostei	cranium	palatal dental plaque	left	intact	NA	unknown	absent	absent	Perciformes	Carangidae	Trachinotus sp.
1724	4.10	GA IV	102/108	2	2	Burial 6	bone	Teleostei	cranium	palatal dental plaque	left	intact	NA	unknown	absent	absent	Perciformes	Carangidae	Trachinotus sp.
1725	4.10	GA IV	102/108	2	2	Burial 6	bone	Teleostei	cranium	palatal dental plaque	left	intact	NA	unknown	thermal alteration	50% or > 50% calcined	Perciformes	Carangidae	Trachinotus sp.
1726	4.10	GA IV	102/108	2	2	Burial 6	bone	Teleostei	cranium	palatal dental plaque	left	intact	NA	unknown	thermal alteration	50% or > 50% calcined	Perciformes	Carangidae	Trachinotus sp.
1727	4.10	GA IV	102/108	2	2	Burial 6	bone	Teleostei	cranium	palatal dental plaque	left	intact	NA	unknown	thermal alteration	completely calcined	Perciformes	Carangidae	Trachinotus sp.
1728	4.10	GA IV	102/108	2	2	Burial 6	bone	Teleostei	cranium	palatal dental plaque	left	intact	NA	unknown	thermal alteration	completely charred	Perciformes	Carangidae	Trachinotus sp.
1729	4.10	GA IV	102/108	2	2	Burial 6	bone	Teleostei	cranium	palatal dental plaque	left	intact	NA	unknown	thermal alteration	50% or > 50% charred	Perciformes	Carangidae	Trachinotus sp.
1730	4.10	GA IV	102/108	2	2	Burial 6	bone	Teleostei	cranium	palatal dental plaque	left	intact	NA	unknown	thermal alteration	< 50% charred	Perciformes	Carangidae	Trachinotus sp.
1731	4.10	GA IV	102/108	2	2	Burial 6	bone	Teleostei	cranium	palatal dental plaque	left	intact	NA	unknown	thermal alteration	< 50% charred	Perciformes	Carangidae	Trachinotus sp.
1732	4.10	GA IV	102/108	2	2	Burial 6	bone	Teleostei	cranium	palatal dental plaque	right	intact	NA	unknown	thermal alteration	50% or > 50% calcined	Perciformes	Carangidae	Trachinotus sp.
1733	4.10	GA IV	102/108	2	2	Burial 6	bone	Teleostei	cranium	palatal dental plaque	right	intact	NA	unknown	thermal alteration	50% or > 50% calcined	Perciformes	Carangidae	Trachinotus sp.
1734	4.10	GA IV	102/108	2	2	Burial 6	bone	Teleostei	cranium	palatal dental plaque	right	intact	NA	unknown	thermal alteration	completely charred	Perciformes	Carangidae	Trachinotus sp.
1735	4.10	GA IV	102/108	2	2	Burial 6	bone	Teleostei	cranium	palatal dental plaque	right	intact	NA	unknown	thermal alteration	completely charred	Perciformes	Carangidae	Trachinotus sp.
1736	4.10	GA IV	102/108	2	2	Burial 6	bone	Teleostei	cranium	palatal dental plaque	right	intact	NA	unknown	thermal alteration	completely charred	Perciformes	Carangidae	Trachinotus sp.
1737	4.10	GA IV	102/108	2	2	Burial 6	bone	Teleostei	cranium	palatal dental plaque	right	intact	NA	unknown	absent	absent	Perciformes	Carangidae	Trachinotus sp.
1738	4.10	GA IV	102/108	2	2	Burial 6	bone	Teleostei	cranium	palatal dental plaque	right	intact	NA	unknown	absent	absent	Perciformes	Carangidae	Trachinotus sp.
1739	4.10	GA IV	102/108	2	2	Burial 6	bone	Teleostei	cranium	palatal dental plaque	right	intact	NA	unknown	absent	absent	Perciformes	Carangidae	Trachinotus sp.
1740	4.10	GA IV	102/108	2	2	Burial 6	bone	Teleostei	cranium	palatal dental plaque	right	intact	NA	unknown	absent	absent	Perciformes	Carangidae	Trachinotus sp.
1741	4.10	GA IV	102/108	2	2	Burial 6	bone	Teleostei	cranium	palatal dental plaque	right	intact	NA	unknown	absent	absent	Perciformes	Carangidae	Trachinotus sp.
1742	4.10	GA IV	102/108	2	2	Burial 6	bone	Teleostei	cranium	palatal dental plaque	right	intact	NA	unknown	absent	absent	Perciformes	Carangidae	Trachinotus sp.
1743	4.10	GA IV	102/108	2	2	Burial 6	bone	Teleostei	cranium	palatal dental plaque	right	intact	NA	unknown	absent	absent	Perciformes	Carangidae	Trachinotus sp.
1744	4.10	GA IV	102/108	2	2	Burial 6	bone	Teleostei	cranium	palatal dental plaque	right	intact	NA	unknown	absent	absent	Perciformes	Carangidae	Trachinotus sp.
1745	4.10	GA IV	102/108	2	2	Burial 6	bone	Teleostei	cranium	palatal dental plaque	right	intact	NA	unknown	absent	absent	Perciformes	Carangidae	Trachinotus sp.
1746	4.10	GA IV	102/108	2	2	Burial 6	bone	Teleostei	cranium	palatal dental plaque	right	intact	NA	unknown	absent	absent	Perciformes	Carangidae	Trachinotus sp.
1747	4.10	GA IV	102/108	2	2	Burial 6	bone	Teleostei	cranium	palatal dental plaque	right	intact	NA	unknown	absent	absent	Perciformes	Carangidae	Trachinotus sp.
1748	4.10	GA IV	102/108	2	2	Burial 6	bone	Teleostei	cranium	palatal dental plaque	right	intact	NA	unknown	absent	absent	Perciformes	Carangidae	Trachinotus sp.
1749	4.10	GA IV	102/108	2	2	Burial 6	bone	Teleostei	cranium	palatal dental plaque	right	intact	NA	unknown	absent	absent	Perciformes	Carangidae	Trachinotus sp.
1750	4.10	GA IV	102/108	2	2	Burial 6	bone	Teleostei	cranium	palatal dental plaque	right	intact	NA	unknown	absent	absent	Perciformes	Carangidae	Trachinotus sp.
1751	4.10	GA IV	102/108	2	2	Burial 6	bone	Teleostei	cranium	palatal dental plaque	right	intact	NA	unknown	absent	absent	Perciformes	Carangidae	Trachinotus sp.
1752	4.10	GA IV	102/108	2	2	Burial 6	bone	Teleostei	cranium	palatal dental plaque	right	intact	NA	unknown	absent	absent	Perciformes	Carangidae	Trachinotus sp.
1753	4.10	GA IV	102/108	2	2	Burial 6	bone	Teleostei	cranium	palatal dental plaque	left	intact	NA	unknown	thermal alteration	50% or > 50% calcined	Perciformes	Carangidae	Trachinotus sp.
1754	4.10	GA IV	102/108	2	2	Burial 6	bone	Teleostei	cranium	palatal dental plaque	right	intact	NA	unknown	absent	absent	Perciformes	Carangidae	Trachinotus sp.
1755	4.10	GA IV	102/108	2	2	Burial 6	bone	Teleostei	cranium	palatal dental plaque	unknown	fragment	NA	unknown	absent	absent	Perciformes	Carangidae	Trachinotus sp.
1756	4.10	GA IV	102/108	2	2	Burial 6	bone	Teleostei	cranium	palatal dental plaque	unknown	fragment	NA	unknown	absent	absent	Perciformes	Carangidae	Trachinotus sp.
1757	4.10	GA IV	102/108	2	2	Burial 6	bone	Teleostei	cranium	palatal dental plaque	unknown	fragment	NA	unknown	absent	absent	Perciformes	Carangidae	Trachinotus sp.
1758	4.10	GA IV	102/108	2	2	Burial 6	bone	Teleostei	cranium	dental pharyngeal plaque	left	intact	NA	unknown	absent	absent	Perciformes	Carangidae	Trachinotus sp.
1759	4.10	GA IV	102/108	2	2	Burial 6	bone	Teleostei	cranium	dental pharyngeal plaque	left	intact	NA	unknown	absent	absent	Perciformes	Carangidae	Trachinotus sp.
1760	4.10	GA IV	102/108	2	2	Burial 6	bone	Teleostei	cranium	dental pharyngeal plaque	left	intact	NA	unknown	absent	absent	Perciformes	Carangidae	Trachinotus sp.
1761	4.10	GA IV	102/108	2	2	Burial 6	bone	Teleostei	cranium	dental pharyngeal plaque	left	intact	NA	unknown	absent	absent	Perciformes	Carangidae	Trachinotus sp.
1762	4.10	GA IV	102/108	2	2	Burial 6	bone	Teleostei	cranium	dental pharyngeal plaque	left	intact	NA	unknown	absent	absent	Perciformes	Carangidae	Trachinotus sp.
1763	4.10	GA IV	102/108	2	2	Burial 6	bone	Teleostei	cranium	dental pharyngeal plaque	left	intact	NA	unknown	absent	absent	Perciformes	Carangidae	Trachinotus sp.
1764	4.10	GA IV	102/108	2	2	Burial 6	bone	Teleostei	cranium	dental pharyngeal plaque	left	intact	NA	unknown	absent	absent	Perciformes	Carangidae	Trachinotus sp.
1765	4.10	GA IV	102/108	2	2	Burial 6	bone	Teleostei	cranium	dental pharyngeal plaque	left	intact	NA	unknown	absent	absent	Perciformes	Carangidae	Trachinotus sp.
1766	4.10	GA IV	102/108	2	2	Burial 6	bone	Teleostei	cranium	dental pharyngeal plaque	left	intact	NA	unknown	absent	absent	Perciformes	Carangidae	Trachinotus sp.
1767	4.10	GA IV	102/108	2	2	Burial 6	bone	Teleostei	cranium	dental pharyngeal plaque	left	intact	NA	unknown	absent	absent	Perciformes	Carangidae	Trachinotus sp.
1768	4.10	GA IV	102/108	2	2	Burial 6	bone	Teleostei	cranium	dental pharyngeal plaque	left	intact	NA	unknown	absent	absent	Perciformes	Carangidae	Trachinotus sp.
1769	4.10	GA IV	102/108	2	2	Burial 6	bone	Teleostei	cranium	dental pharyngeal plaque	left	intact	NA	unknown	absent	absent	Perciformes	Carangidae	Trachinotus sp.
1770	4.10	GA IV	102/108	2	2	Burial 6	bone	Teleostei	cranium	dental pharyngeal plaque	left	intact	NA	unknown	absent	absent	Perciformes	Carangidae	Trachinotus sp.
1771	4.10	GA IV	102/108	2	2	Burial 6	bone	Teleostei	cranium	dental pharyngeal plaque	left	intact	NA	unknown	absent	absent	Perciformes	Carangidae	Trachinotus sp.
1772	4.10	GA IV	102/108	2	2	Burial 6	bone	Teleostei	cranium	dental pharyngeal plaque	left	intact	NA	unknown	absent	absent	Perciformes	Carangidae	Trachinotus sp.
1773	4.10	GA IV	102/108	2	2	Burial 6	bone	Teleostei	cranium	dental pharyngeal plaque	left	intact	NA	unknown	absent	absent	Perciformes	Carangidae	Trachinotus sp.
1774	4.10	GA IV	102/108	2	2	Burial 6	bone	Teleostei	cranium	dental pharyngeal plaque	left	intact	NA	unknown	absent	absent	Perciformes	Carangidae	Trachinotus sp.
1775	4.10	GA IV	102/108	2	2	Burial 6	bone	Teleostei	cranium	dental pharyngeal plaque	left	intact	NA	unknown	absent	absent	Perciformes	Carangidae	Trachinotus sp.
1776	4.10	GA IV	102/108	2	2	Burial 6	bone	Teleostei	cranium	dental pharyngeal plaque	left	intact	NA	unknown	absent	absent	Perciformes	Carangidae	Trachinotus sp.
1777	4.10	GA IV	102/108	2	2	Burial 6	bone	Teleostei	cranium	dental pharyngeal plaque	left	intact	NA	unknown	absent	absent	Perciformes	Carangidae	Trachinotus sp.
1778	4.10	GA IV	102/108	2	2	Burial 6	bone	Teleostei	cranium	dental pharyngeal plaque	left	intact	NA	unknown	absent	absent	Perciformes	Carangidae	Trachinotus sp.
1779	4.10	GA IV	102/108	2	2	Burial 6	bone	Teleostei	cranium	dental pharyngeal plaque	left	intact	NA	unknown	absent	absent	Perciformes	Carangidae	Trachinotus sp.
1780	4.10	GA IV	102/108	2	2	Burial 6	bone	Teleostei	cranium	dental pharyngeal plaque	left	intact	NA	unknown	absent	absent	Perciformes	Carangidae	Trachinotus sp.
1781	4.10	GA IV	102/108	2	2	Burial 6	bone	Teleostei	cranium	dental pharyngeal plaque	left	intact	NA	unknown	absent	absent	Perciformes	Carangidae	Trachinotus sp.
1782	4.10	GA IV	102/108	2	2	Burial 6	bone	Teleostei	cranium	dental pharyngeal plaque	left	intact	NA	unknown	absent	absent	Perciformes	Carangidae	Trachinotus sp.
1783	4.10	GA IV	102/108	2	2	Burial 6	bone	Teleostei	cranium	dental pharyngeal plaque	left	intact	NA	unknown	absent	absent	Perciformes	Carangidae	Trachinotus sp.
1784	4.10	GA IV	102/108	2	2	Burial 6	bone	Teleostei	cranium	dental pharyngeal plaque	left	intact	NA	unknown	absent	absent	Perciformes	Carangidae	Trachinotus sp.
1785	4.10	GA IV	102/108	2	2	Burial 6	bone	Teleostei	cranium	dental pharyngeal plaque	left	intact	NA	unknown	absent	absent	Perciformes	Carangidae	Trachinotus sp.
1786	4.10	GA IV	102/108	2	2	Burial 6	bone	Teleostei	cranium	dental pharyngeal plaque	left	intact	NA	unknown	absent	absent	Perciformes	Carangidae	Trachinotus sp.
1787	4.10	GA IV	102/108	2	2	Burial 6	bone	Teleostei	cranium	dental pharyngeal plaque	left	intact	NA	unknown	thermal alteration	completely calcined	Perciformes	Carangidae	Trachinotus sp.
1788	4.10	GA IV	102/108	2	2	Burial 6	bone	Teleostei	cranium	dental pharyngeal plaque	left	intact	NA	unknown	thermal alteration	completely calcined	Perciformes	Carangidae	Trachinotus sp.
1789	4.10	GA IV	102/108	2	2	Burial 6	bone	Teleostei	cranium	dental pharyngeal plaque	left	intact	NA	unknown	thermal alteration	50% or > 50% calcined	Perciformes	Carangidae	Trachinotus sp.
1790	4.10	GA IV	102/108	2	2	Burial 6	bone	Teleostei	cranium	dental pharyngeal plaque	left	intact	NA	unknown	thermal alteration	50% or > 50% calcined	Perciformes	Carangidae	Trachinotus sp.
1791	4.10	GA IV	102/108	2	2	Burial 6	bone	Teleostei	cranium	dental pharyngeal plaque	left	intact	NA	unknown	thermal alteration	completely charred	Perciformes	Carangidae	Trachinotus sp.
1792	4.10	GA IV	102/108	2	2	Burial 6	bone	Teleostei	cranium	dental pharyngeal plaque	left	intact	NA	unknown	thermal alteration	completely charred	Perciformes	Carangidae	Trachinotus sp.
1793	4.10	GA IV	102/108	2	2	Burial 6	bone	Teleostei	cranium	dental pharyngeal plaque	right	intact	NA	unknown	thermal alteration	slithly thermal altered	Perciformes	Carangidae	Trachinotus sp.
1794	4.10	GA IV	102/108	2	2	Burial 6	bone	Teleostei	cranium	dental pharyngeal plaque	right	intact	NA	unknown	thermal alteration	slithly thermal altered	Perciformes	Carangidae	Trachinotus sp.
1795	4.10	GA IV	102/108	2	2	Burial 6	bone	Teleostei	cranium	dental pharyngeal plaque	right	intact	NA	unknown	thermal alteration	completely calcined	Perciformes	Carangidae	Trachinotus sp.
1796	4.10	GA IV	102/108	2	2	Burial 6	bone	Teleostei	cranium	dental pharyngeal plaque	right	intact	NA	unknown	thermal alteration	completely calcined	Perciformes	Carangidae	Trachinotus sp.
1797	4.10	GA IV	102/108	2	2	Burial 6	bone	Teleostei	cranium	dental pharyngeal plaque	right	intact	NA	unknown	thermal alteration	50% or > 50% calcined	Perciformes	Carangidae	Trachinotus sp.
1798	4.10	GA IV	102/108	2	2	Burial 6	bone	Teleostei	cranium	dental pharyngeal plaque	right	intact	NA	unknown	thermal alteration	completely charred	Perciformes	Carangidae	Trachinotus sp.
1799	4.10	GA IV	102/108	2	2	Burial 6	bone	Teleostei	cranium	dental pharyngeal plaque	right	intact	NA	unknown	absent	absent	Perciformes	Carangidae	Trachinotus sp.
1800	4.10	GA IV	102/108	2	2	Burial 6	bone	Teleostei	cranium	dental pharyngeal plaque	right	intact	NA	unknown	absent	absent	Perciformes	Carangidae	Trachinotus sp.
1801	4.10	GA IV	102/108	2	2	Burial 6	bone	Teleostei	cranium	dental pharyngeal plaque	right	intact	NA	unknown	absent	absent	Perciformes	Carangidae	Trachinotus sp.
1802	4.10	GA IV	102/108	2	2	Burial 6	bone	Teleostei	cranium	dental pharyngeal plaque	right	intact	NA	unknown	absent	absent	Perciformes	Carangidae	Trachinotus sp.
1803	4.10	GA IV	102/108	2	2	Burial 6	bone	Teleostei	cranium	dental pharyngeal plaque	right	intact	NA	unknown	absent	absent	Perciformes	Carangidae	Trachinotus sp.
1804	4.10	GA IV	102/108	2	2	Burial 6	bone	Teleostei	cranium	dental pharyngeal plaque	right	intact	NA	unknown	absent	absent	Perciformes	Carangidae	Trachinotus sp.
1805	4.10	GA IV	102/108	2	2	Burial 6	bone	Teleostei	cranium	dental pharyngeal plaque	right	intact	NA	unknown	absent	absent	Perciformes	Carangidae	Trachinotus sp.
1806	4.10	GA IV	102/108	2	2	Burial 6	bone	Teleostei	cranium	dental pharyngeal plaque	right	intact	NA	unknown	absent	absent	Perciformes	Carangidae	Trachinotus sp.
1807	4.10	GA IV	102/108	2	2	Burial 6	bone	Teleostei	cranium	dental pharyngeal plaque	right	intact	NA	unknown	absent	absent	Perciformes	Carangidae	Trachinotus sp.
1808	4.10	GA IV	102/108	2	2	Burial 6	bone	Teleostei	cranium	dental pharyngeal plaque	right	intact	NA	unknown	absent	absent	Perciformes	Carangidae	Trachinotus sp.
1809	4.10	GA IV	102/108	2	2	Burial 6	bone	Teleostei	cranium	dental pharyngeal plaque	right	intact	NA	unknown	absent	absent	Perciformes	Carangidae	Trachinotus sp.
1810	4.10	GA IV	102/108	2	2	Burial 6	bone	Teleostei	cranium	dental pharyngeal plaque	right	intact	NA	unknown	absent	absent	Perciformes	Carangidae	Trachinotus sp.
1811	4.10	GA IV	102/108	2	2	Burial 6	bone	Teleostei	cranium	dental pharyngeal plaque	right	intact	NA	unknown	absent	absent	Perciformes	Carangidae	Trachinotus sp.
1812	4.10	GA IV	102/108	2	2	Burial 6	bone	Teleostei	cranium	dental pharyngeal plaque	right	intact	NA	unknown	absent	absent	Perciformes	Carangidae	Trachinotus sp.
1813	4.10	GA IV	102/108	2	2	Burial 6	bone	Teleostei	cranium	dental pharyngeal plaque	right	intact	NA	unknown	absent	absent	Perciformes	Carangidae	Trachinotus sp.
1814	4.10	GA IV	102/108	2	2	Burial 6	bone	Teleostei	cranium	dental pharyngeal plaque	right	intact	NA	unknown	absent	absent	Perciformes	Carangidae	Trachinotus sp.
1815	4.10	GA IV	102/108	2	2	Burial 6	bone	Teleostei	cranium	dental pharyngeal plaque	unknown	fragment	NA	unknown	thermal alteration	completely charred	Perciformes	Carangidae	Trachinotus sp.
1816	4.10	GA IV	102/108	2	2	Burial 6	bone	Teleostei	cranium	dental pharyngeal plaque	unknown	fragment	NA	unknown	thermal alteration	completely charred	Perciformes	Carangidae	Trachinotus sp.
1817	4.10	GA IV	102/108	2	2	Burial 6	bone	Teleostei	cranium	dental pharyngeal plaque	unknown	fragment	NA	unknown	thermal alteration	50% or > 50% charred	Perciformes	Carangidae	Trachinotus sp.
1818	4.10	GA IV	102/108	2	2	Burial 6	bone	Teleostei	cranium	dental pharyngeal plaque	unknown	fragment	NA	unknown	thermal alteration	50% or > 50% calcined	Perciformes	Carangidae	Trachinotus sp.
1819	4.10	GA IV	102/108	2	2	Burial 6	bone	Teleostei	cranium	dental pharyngeal plaque	unknown	fragment	NA	unknown	thermal alteration	completely calcined	Perciformes	Carangidae	Trachinotus sp.
1820	4.10	GA IV	102/108	2	2	Burial 6	bone	Teleostei	cranium	dental pharyngeal plaque	unknown	fragment	NA	unknown	thermal alteration	completely calcined	Perciformes	Carangidae	Trachinotus sp.
1821	4.10	GA IV	102/108	2	2	Burial 6	bone	Teleostei	cranium	dental pharyngeal plaque	unknown	fragment	NA	unknown	thermal alteration	completely calcined	Perciformes	Carangidae	Trachinotus sp.
1822	4.10	GA IV	102/108	2	2	Burial 6	bone	Teleostei	trunk	atlas	NA	intact	NA	unknown	absent	absent	Perciformes	Sciaenidae	Micropogonias furnieri
1823	4.10	GA IV	102/108	2	2	Burial 6	bone	Teleostei	trunk	atlas	NA	intact	NA	unknown	absent	absent	Perciformes	Sciaenidae	Micropogonias furnieri
1824	4.10	GA IV	102/108	2	2	Burial 6	bone	Teleostei	trunk	atlas	NA	intact	NA	unknown	absent	absent	Perciformes	Sciaenidae	Micropogonias furnieri
1825	4.10	GA IV	102/108	2	2	Burial 6	bone	Teleostei	trunk	atlas	NA	intact	NA	unknown	thermal alteration	50% or > 50% calcined	Perciformes	Sciaenidae	Micropogonias furnieri
1826	4.10	GA IV	102/108	2	2	Burial 6	bone	Teleostei	trunk	vertebrae	NA	intact	NA	unknown	absent	absent	unknown	unknown	unknown
1827	4.10	GA IV	102/108	2	2	Burial 6	bone	Teleostei	trunk	vertebrae	NA	intact	NA	unknown	absent	absent	unknown	unknown	unknown
1828	4.10	GA IV	102/108	2	2	Burial 6	bone	Teleostei	trunk	vertebrae	NA	intact	NA	unknown	absent	absent	unknown	unknown	unknown
1829	4.10	GA IV	102/108	2	2	Burial 6	bone	Teleostei	trunk	vertebrae	NA	intact	NA	unknown	absent	absent	unknown	unknown	unknown
1830	4.10	GA IV	102/108	2	2	Burial 6	bone	Teleostei	trunk	vertebrae	NA	intact	NA	unknown	absent	absent	unknown	unknown	unknown
1831	4.10	GA IV	102/108	2	2	Burial 6	bone	Teleostei	trunk	vertebrae	NA	intact	NA	unknown	absent	absent	unknown	unknown	unknown
1832	4.10	GA IV	102/108	2	2	Burial 6	bone	Teleostei	trunk	vertebrae	NA	intact	NA	unknown	absent	absent	unknown	unknown	unknown
1833	4.10	GA IV	102/108	2	2	Burial 6	bone	Teleostei	trunk	vertebrae	NA	intact	NA	unknown	absent	absent	unknown	unknown	unknown
1834	4.10	GA IV	102/108	2	2	Burial 6	bone	Teleostei	trunk	vertebrae	NA	intact	NA	unknown	absent	absent	unknown	unknown	unknown
1835	4.10	GA IV	102/108	2	2	Burial 6	bone	Teleostei	trunk	vertebrae	NA	intact	NA	unknown	absent	absent	unknown	unknown	unknown
1836	4.10	GA IV	102/108	2	2	Burial 6	bone	Teleostei	trunk	vertebrae	NA	intact	NA	unknown	absent	absent	unknown	unknown	unknown
1837	4.10	GA IV	102/108	2	2	Burial 6	bone	Teleostei	trunk	vertebrae	NA	intact	NA	unknown	absent	absent	unknown	unknown	unknown
1838	4.10	GA IV	102/108	2	2	Burial 6	bone	Teleostei	trunk	vertebrae	NA	intact	NA	unknown	absent	absent	unknown	unknown	unknown
1839	4.10	GA IV	102/108	2	2	Burial 6	bone	Teleostei	trunk	vertebrae	NA	intact	NA	unknown	absent	absent	unknown	unknown	unknown
1840	4.10	GA IV	102/108	2	2	Burial 6	bone	Teleostei	trunk	vertebrae	NA	intact	NA	unknown	absent	absent	unknown	unknown	unknown
1841	4.10	GA IV	102/108	2	2	Burial 6	bone	Teleostei	trunk	vertebrae	NA	intact	NA	unknown	absent	absent	unknown	unknown	unknown
1842	4.10	GA IV	102/108	2	2	Burial 6	bone	Teleostei	trunk	vertebrae	NA	intact	NA	unknown	absent	absent	unknown	unknown	unknown
1843	4.10	GA IV	102/108	2	2	Burial 6	bone	Teleostei	trunk	vertebrae	NA	intact	NA	unknown	absent	absent	unknown	unknown	unknown
1844	4.10	GA IV	102/108	2	2	Burial 6	bone	Teleostei	trunk	vertebrae	NA	intact	NA	unknown	absent	absent	unknown	unknown	unknown
1845	4.10	GA IV	102/108	2	2	Burial 6	bone	Teleostei	trunk	vertebrae	NA	intact	NA	unknown	absent	absent	unknown	unknown	unknown
1846	4.10	GA IV	102/108	2	2	Burial 6	bone	Teleostei	trunk	vertebrae	NA	intact	NA	unknown	absent	absent	unknown	unknown	unknown
1847	4.10	GA IV	102/108	2	2	Burial 6	bone	Teleostei	trunk	vertebrae	NA	intact	NA	unknown	absent	absent	unknown	unknown	unknown
1848	4.10	GA IV	102/108	2	2	Burial 6	bone	Teleostei	trunk	vertebrae	NA	intact	NA	unknown	absent	absent	unknown	unknown	unknown
1849	4.10	GA IV	102/108	2	2	Burial 6	bone	Teleostei	trunk	vertebrae	NA	intact	NA	unknown	absent	absent	unknown	unknown	unknown
1850	4.10	GA IV	102/108	2	2	Burial 6	bone	Teleostei	trunk	vertebrae	NA	intact	NA	unknown	absent	absent	unknown	unknown	unknown
1851	4.10	GA IV	102/108	2	2	Burial 6	bone	Teleostei	trunk	vertebrae	NA	intact	NA	unknown	absent	absent	unknown	unknown	unknown
1852	4.10	GA IV	102/108	2	2	Burial 6	bone	Teleostei	trunk	vertebrae	NA	intact	NA	unknown	absent	absent	unknown	unknown	unknown
1853	4.10	GA IV	102/108	2	2	Burial 6	bone	Teleostei	trunk	vertebrae	NA	intact	NA	unknown	absent	absent	unknown	unknown	unknown
1854	4.10	GA IV	102/108	2	2	Burial 6	bone	Teleostei	trunk	vertebrae	NA	intact	NA	unknown	absent	absent	unknown	unknown	unknown
1855	4.10	GA IV	102/108	2	2	Burial 6	bone	Teleostei	trunk	vertebrae	NA	intact	NA	unknown	absent	absent	unknown	unknown	unknown
1856	4.10	GA IV	102/108	2	2	Burial 6	bone	Teleostei	trunk	vertebrae	NA	intact	NA	unknown	absent	absent	unknown	unknown	unknown
1857	4.10	GA IV	102/108	2	2	Burial 6	bone	Teleostei	trunk	vertebrae	NA	intact	NA	unknown	thermal alteration	slithly thermal altered	unknown	unknown	unknown
1858	4.10	GA IV	102/108	2	2	Burial 6	bone	Teleostei	trunk	vertebrae	NA	intact	NA	unknown	thermal alteration	slithly thermal altered	unknown	unknown	unknown
1859	4.10	GA IV	102/108	2	2	Burial 6	bone	Teleostei	trunk	vertebrae	NA	intact	NA	unknown	thermal alteration	50% or > 50% charred	unknown	unknown	unknown
1860	4.10	GA IV	102/108	2	2	Burial 6	bone	Teleostei	trunk	vertebrae	NA	intact	NA	unknown	thermal alteration	50% or > 50% charred	unknown	unknown	unknown
1861	4.10	GA IV	102/108	2	2	Burial 6	bone	Teleostei	trunk	vertebrae	NA	intact	NA	unknown	thermal alteration	completely charred	unknown	unknown	unknown
1862	4.10	GA IV	102/108	2	2	Burial 6	bone	Teleostei	trunk	vertebrae	NA	intact	NA	unknown	thermal alteration	< 50% calcined	unknown	unknown	unknown
1863	4.10	GA IV	102/108	2	2	Burial 6	bone	Teleostei	trunk	vertebrae	NA	intact	NA	unknown	thermal alteration	< 50% calcined	unknown	unknown	unknown
1864	4.10	GA IV	102/108	2	2	Burial 6	bone	Teleostei	trunk	vertebrae	NA	intact	NA	unknown	thermal alteration	< 50% calcined	unknown	unknown	unknown
1865	4.10	GA IV	102/108	2	2	Burial 6	bone	Teleostei	trunk	vertebrae	NA	intact	NA	unknown	thermal alteration	< 50% calcined	unknown	unknown	unknown
1866	4.10	GA IV	102/108	2	2	Burial 6	bone	Teleostei	trunk	vertebrae	NA	intact	NA	unknown	thermal alteration	50% or > 50% calcined	unknown	unknown	unknown
1867	4.10	GA IV	102/108	2	2	Burial 6	bone	Teleostei	trunk	vertebrae	NA	intact	NA	unknown	thermal alteration	50% or > 50% calcined	unknown	unknown	unknown
1868	4.10	GA IV	102/108	2	2	Burial 6	bone	Teleostei	trunk	vertebrae	NA	intact	NA	unknown	thermal alteration	50% or > 50% calcined	unknown	unknown	unknown
1869	4.10	GA IV	102/108	2	2	Burial 6	bone	Teleostei	trunk	vertebrae	NA	intact	NA	unknown	thermal alteration	completely calcined	unknown	unknown	unknown
1870	4.10	GA IV	102/108	2	2	Burial 6	bone	Teleostei	trunk	vertebrae	NA	intact	NA	unknown	thermal alteration	completely calcined	unknown	unknown	unknown
1871	4.10	GA IV	102/108	2	2	Burial 6	bone	Teleostei	trunk	vertebrae	NA	intact	NA	unknown	absent	absent	unknown	unknown	unknown
1872	4.10	GA IV	102/108	2	2	Burial 6	bone	Teleostei	trunk	vertebrae	NA	intact	NA	unknown	absent	absent	unknown	unknown	unknown
1873	4.10	GA IV	102/108	2	2	Burial 6	bone	Teleostei	trunk	vertebrae	NA	intact	NA	unknown	absent	absent	unknown	unknown	unknown
1874	4.10	GA IV	102/108	2	2	Burial 6	bone	Teleostei	trunk	vertebrae	NA	intact	NA	unknown	absent	absent	unknown	unknown	unknown
1875	4.10	GA IV	102/108	2	2	Burial 6	bone	Teleostei	trunk	vertebrae	NA	intact	NA	unknown	absent	absent	unknown	unknown	unknown
1876	4.10	GA IV	102/108	2	2	Burial 6	bone	Teleostei	trunk	vertebrae	NA	intact	NA	unknown	absent	absent	unknown	unknown	unknown
1877	4.10	GA IV	102/108	2	2	Burial 6	bone	Teleostei	trunk	vertebrae	NA	intact	NA	unknown	absent	absent	unknown	unknown	unknown
1878	4.10	GA IV	102/108	2	2	Burial 6	bone	Teleostei	trunk	vertebrae	NA	intact	NA	unknown	absent	absent	unknown	unknown	unknown
1879	4.10	GA IV	102/108	2	2	Burial 6	bone	Teleostei	trunk	vertebrae	NA	intact	NA	unknown	absent	absent	unknown	unknown	unknown
1880	4.10	GA IV	102/108	2	2	Burial 6	bone	Teleostei	trunk	vertebrae	NA	intact	NA	unknown	absent	absent	unknown	unknown	unknown
1881	4.10	GA IV	102/108	2	2	Burial 6	bone	Teleostei	trunk	vertebrae	NA	intact	NA	unknown	absent	absent	unknown	unknown	unknown
1882	4.10	GA IV	102/108	2	2	Burial 6	bone	Teleostei	trunk	vertebrae	NA	intact	NA	unknown	absent	absent	unknown	unknown	unknown
1883	4.10	GA IV	102/108	2	2	Burial 6	bone	Teleostei	trunk	vertebrae	NA	intact	NA	unknown	absent	absent	unknown	unknown	unknown
1884	4.10	GA IV	102/108	2	2	Burial 6	bone	Teleostei	trunk	vertebrae	NA	intact	NA	unknown	absent	absent	unknown	unknown	unknown
1885	4.10	GA IV	102/108	2	2	Burial 6	bone	Teleostei	trunk	vertebrae	NA	intact	NA	unknown	absent	absent	unknown	unknown	unknown
1886	4.10	GA IV	102/108	2	2	Burial 6	bone	Teleostei	trunk	vertebrae	NA	intact	NA	unknown	absent	absent	unknown	unknown	unknown
1887	4.10	GA IV	102/108	2	2	Burial 6	bone	Teleostei	trunk	vertebrae	NA	intact	NA	unknown	thermal alteration	slithly thermal altered	unknown	unknown	unknown
1888	4.10	GA IV	102/108	2	2	Burial 6	bone	Teleostei	trunk	vertebrae	NA	intact	NA	unknown	thermal alteration	completely charred	unknown	unknown	unknown
1889	4.10	GA IV	102/108	2	2	Burial 6	bone	Teleostei	trunk	vertebrae	NA	intact	NA	unknown	thermal alteration	completely charred	unknown	unknown	unknown
1890	4.10	GA IV	102/108	2	2	Burial 6	bone	Teleostei	trunk	vertebrae	NA	intact	NA	unknown	thermal alteration	50% or > 50% calcined	unknown	unknown	unknown
1891	4.10	GA IV	102/108	2	2	Burial 6	bone	Teleostei	trunk	vertebrae	NA	intact	NA	unknown	thermal alteration	50% or > 50% calcined	unknown	unknown	unknown
1892	4.10	GA IV	102/108	2	2	Burial 6	bone	Teleostei	trunk	vertebrae	NA	intact	NA	unknown	thermal alteration	50% or > 50% calcined	unknown	unknown	unknown
1893	4.10	GA IV	102/108	2	2	Burial 6	bone	Teleostei	trunk	vertebrae	NA	intact	NA	unknown	absent	absent	unknown	unknown	unknown
1894	4.10	GA IV	102/108	2	2	Burial 6	bone	Teleostei	trunk	vertebrae	NA	intact	NA	unknown	absent	absent	unknown	unknown	unknown
1895	4.10	GA IV	102/108	2	2	Burial 6	bone	Teleostei	trunk	vertebrae	NA	intact	NA	unknown	absent	absent	unknown	unknown	unknown
1896	4.10	GA IV	102/108	2	2	Burial 6	bone	Teleostei	trunk	vertebrae	NA	intact	NA	unknown	absent	absent	unknown	unknown	unknown
1897	4.10	GA IV	102/108	2	2	Burial 6	bone	Teleostei	trunk	vertebrae	NA	intact	NA	unknown	absent	absent	unknown	unknown	unknown
1898	4.10	GA IV	102/108	2	2	Burial 6	bone	Teleostei	trunk	vertebrae	NA	intact	NA	unknown	absent	absent	unknown	unknown	unknown
1899	4.10	GA IV	102/108	2	2	Burial 6	bone	Teleostei	trunk	vertebrae	NA	intact	NA	unknown	absent	absent	unknown	unknown	unknown
1900	4.10	GA IV	102/108	2	2	Burial 6	bone	Teleostei	trunk	vertebrae	NA	intact	NA	unknown	absent	absent	unknown	unknown	unknown
1901	4.10	GA IV	102/108	2	2	Burial 6	bone	Teleostei	trunk	vertebrae	NA	intact	NA	unknown	absent	absent	unknown	unknown	unknown
1902	4.10	GA IV	102/108	2	2	Burial 6	bone	Teleostei	trunk	vertebrae	NA	intact	NA	unknown	absent	absent	unknown	unknown	unknown
1903	4.10	GA IV	102/108	2	2	Burial 6	bone	Teleostei	trunk	vertebrae	NA	intact	NA	unknown	absent	absent	unknown	unknown	unknown
1904	4.10	GA IV	102/108	2	2	Burial 6	bone	Teleostei	trunk	vertebrae	NA	intact	NA	unknown	absent	absent	unknown	unknown	unknown
1905	4.10	GA IV	102/108	2	2	Burial 6	bone	Teleostei	trunk	vertebrae	NA	intact	NA	unknown	absent	absent	unknown	unknown	unknown
1906	4.10	GA IV	102/108	2	2	Burial 6	bone	Teleostei	trunk	vertebrae	NA	intact	NA	unknown	absent	absent	unknown	unknown	unknown
1907	4.10	GA IV	102/108	2	2	Burial 6	bone	Teleostei	trunk	vertebrae	NA	intact	NA	unknown	absent	absent	unknown	unknown	unknown
1908	4.10	GA IV	102/108	2	2	Burial 6	bone	Teleostei	trunk	vertebrae	NA	intact	NA	unknown	absent	absent	unknown	unknown	unknown
1909	4.10	GA IV	102/108	2	2	Burial 6	bone	Teleostei	trunk	vertebrae	NA	intact	NA	unknown	absent	absent	unknown	unknown	unknown
1910	4.10	GA IV	102/108	2	2	Burial 6	bone	Teleostei	trunk	vertebrae	NA	intact	NA	unknown	absent	absent	unknown	unknown	unknown
1911	4.10	GA IV	102/108	2	2	Burial 6	bone	Teleostei	trunk	vertebrae	NA	intact	NA	unknown	absent	absent	unknown	unknown	unknown
1912	4.10	GA IV	102/108	2	2	Burial 6	bone	Teleostei	trunk	vertebrae	NA	intact	NA	unknown	absent	absent	unknown	unknown	unknown
1913	4.10	GA IV	102/108	2	2	Burial 6	bone	Teleostei	trunk	vertebrae	NA	intact	NA	unknown	absent	absent	unknown	unknown	unknown
1914	4.10	GA IV	102/108	2	2	Burial 6	bone	Teleostei	trunk	vertebrae	NA	intact	NA	unknown	absent	absent	unknown	unknown	unknown
1915	4.10	GA IV	102/108	2	2	Burial 6	bone	Teleostei	trunk	vertebrae	NA	intact	NA	unknown	absent	absent	unknown	unknown	unknown
1916	4.10	GA IV	102/108	2	2	Burial 6	bone	Teleostei	trunk	vertebrae	NA	intact	NA	unknown	absent	absent	unknown	unknown	unknown
1917	4.10	GA IV	102/108	2	2	Burial 6	bone	Teleostei	trunk	vertebrae	NA	intact	NA	unknown	absent	absent	unknown	unknown	unknown
1918	4.10	GA IV	102/108	2	2	Burial 6	bone	Teleostei	trunk	vertebrae	NA	intact	NA	unknown	absent	absent	unknown	unknown	unknown
1919	4.10	GA IV	102/108	2	2	Burial 6	bone	Teleostei	trunk	vertebrae	NA	intact	NA	unknown	absent	absent	unknown	unknown	unknown
1920	4.10	GA IV	102/108	2	2	Burial 6	bone	Teleostei	trunk	vertebrae	NA	intact	NA	unknown	absent	absent	unknown	unknown	unknown
1921	4.10	GA IV	102/108	2	2	Burial 6	bone	Teleostei	trunk	vertebrae	NA	intact	NA	unknown	absent	absent	unknown	unknown	unknown
1922	4.10	GA IV	102/108	2	2	Burial 6	bone	Teleostei	trunk	vertebrae	NA	intact	NA	unknown	absent	absent	unknown	unknown	unknown
1923	4.10	GA IV	102/108	2	2	Burial 6	bone	Teleostei	trunk	vertebrae	NA	intact	NA	unknown	absent	absent	unknown	unknown	unknown
1924	4.10	GA IV	102/108	2	2	Burial 6	bone	Teleostei	trunk	vertebrae	NA	intact	NA	unknown	absent	absent	unknown	unknown	unknown
1925	4.10	GA IV	102/108	2	2	Burial 6	bone	Teleostei	trunk	vertebrae	NA	intact	NA	unknown	absent	absent	unknown	unknown	unknown
1926	4.10	GA IV	102/108	2	2	Burial 6	bone	Teleostei	trunk	vertebrae	NA	intact	NA	unknown	absent	absent	unknown	unknown	unknown
1927	4.10	GA IV	102/108	2	2	Burial 6	bone	Teleostei	trunk	vertebrae	NA	intact	NA	unknown	absent	absent	unknown	unknown	unknown
1928	4.10	GA IV	102/108	2	2	Burial 6	bone	Teleostei	trunk	vertebrae	NA	intact	NA	unknown	absent	absent	unknown	unknown	unknown
1929	4.10	GA IV	102/108	2	2	Burial 6	bone	Teleostei	trunk	vertebrae	NA	intact	NA	unknown	absent	absent	unknown	unknown	unknown
1930	4.10	GA IV	102/108	2	2	Burial 6	bone	Teleostei	trunk	vertebrae	NA	intact	NA	unknown	absent	absent	unknown	unknown	unknown
1931	4.10	GA IV	102/108	2	2	Burial 6	bone	Teleostei	trunk	vertebrae	NA	intact	NA	unknown	absent	absent	unknown	unknown	unknown
1932	4.10	GA IV	102/108	2	2	Burial 6	bone	Teleostei	trunk	vertebrae	NA	intact	NA	unknown	absent	absent	unknown	unknown	unknown
1933	4.10	GA IV	102/108	2	2	Burial 6	bone	Teleostei	trunk	vertebrae	NA	intact	NA	unknown	absent	absent	unknown	unknown	unknown
1934	4.10	GA IV	102/108	2	2	Burial 6	bone	Teleostei	trunk	vertebrae	NA	intact	NA	unknown	absent	absent	unknown	unknown	unknown
1935	4.10	GA IV	102/108	2	2	Burial 6	bone	Teleostei	trunk	vertebrae	NA	intact	NA	unknown	absent	absent	unknown	unknown	unknown
1936	4.10	GA IV	102/108	2	2	Burial 6	bone	Teleostei	trunk	vertebrae	NA	intact	NA	unknown	absent	absent	unknown	unknown	unknown
1937	4.10	GA IV	102/108	2	2	Burial 6	bone	Teleostei	trunk	vertebrae	NA	intact	NA	unknown	absent	absent	unknown	unknown	unknown
1938	4.10	GA IV	102/108	2	2	Burial 6	bone	Teleostei	trunk	vertebrae	NA	intact	NA	unknown	absent	absent	unknown	unknown	unknown
1939	4.10	GA IV	102/108	2	2	Burial 6	bone	Teleostei	trunk	vertebrae	NA	intact	NA	unknown	absent	absent	unknown	unknown	unknown
1940	4.10	GA IV	102/108	2	2	Burial 6	bone	Teleostei	trunk	vertebrae	NA	intact	NA	unknown	absent	absent	unknown	unknown	unknown
1941	4.10	GA IV	102/108	2	2	Burial 6	bone	Teleostei	trunk	vertebrae	NA	intact	NA	unknown	absent	absent	unknown	unknown	unknown
1942	4.10	GA IV	102/108	2	2	Burial 6	bone	Teleostei	trunk	vertebrae	NA	intact	NA	unknown	absent	absent	unknown	unknown	unknown
1943	4.10	GA IV	102/108	2	2	Burial 6	bone	Teleostei	trunk	vertebrae	NA	intact	NA	unknown	absent	absent	unknown	unknown	unknown
1944	4.10	GA IV	102/108	2	2	Burial 6	bone	Teleostei	trunk	vertebrae	NA	intact	NA	unknown	absent	absent	unknown	unknown	unknown
1945	4.10	GA IV	102/108	2	2	Burial 6	bone	Teleostei	trunk	vertebrae	NA	intact	NA	unknown	absent	absent	unknown	unknown	unknown
1946	4.10	GA IV	102/108	2	2	Burial 6	bone	Teleostei	trunk	vertebrae	NA	intact	NA	unknown	absent	absent	unknown	unknown	unknown
1947	4.10	GA IV	102/108	2	2	Burial 6	bone	Teleostei	trunk	vertebrae	NA	intact	NA	unknown	absent	absent	unknown	unknown	unknown
1948	4.10	GA IV	102/108	2	2	Burial 6	bone	Teleostei	trunk	vertebrae	NA	intact	NA	unknown	absent	absent	unknown	unknown	unknown
1949	4.10	GA IV	102/108	2	2	Burial 6	bone	Teleostei	trunk	vertebrae	NA	intact	NA	unknown	absent	absent	unknown	unknown	unknown
1950	4.10	GA IV	102/108	2	2	Burial 6	bone	Teleostei	trunk	vertebrae	NA	intact	NA	unknown	absent	absent	unknown	unknown	unknown
1951	4.10	GA IV	102/108	2	2	Burial 6	bone	Teleostei	trunk	vertebrae	NA	intact	NA	unknown	absent	absent	unknown	unknown	unknown
1952	4.10	GA IV	102/108	2	2	Burial 6	bone	Teleostei	trunk	vertebrae	NA	intact	NA	unknown	absent	absent	unknown	unknown	unknown
1953	4.10	GA IV	102/108	2	2	Burial 6	bone	Teleostei	trunk	vertebrae	NA	intact	NA	unknown	absent	absent	unknown	unknown	unknown
1954	4.10	GA IV	102/108	2	2	Burial 6	bone	Teleostei	trunk	vertebrae	NA	intact	NA	unknown	absent	absent	unknown	unknown	unknown
1955	4.10	GA IV	102/108	2	2	Burial 6	bone	Teleostei	trunk	vertebrae	NA	intact	NA	unknown	absent	absent	unknown	unknown	unknown
1956	4.10	GA IV	102/108	2	2	Burial 6	bone	Teleostei	trunk	vertebrae	NA	intact	NA	unknown	thermal alteration	completely charred	unknown	unknown	unknown
1957	4.10	GA IV	102/108	2	2	Burial 6	bone	Teleostei	trunk	vertebrae	NA	intact	NA	unknown	thermal alteration	completely calcined	unknown	unknown	unknown
1958	4.10	GA IV	102/108	2	2	Burial 6	bone	Teleostei	trunk	vertebrae	NA	intact	NA	unknown	absent	absent	unknown	unknown	unknown
1959	4.10	GA IV	102/108	2	2	Burial 6	bone	Teleostei	trunk	vertebrae	NA	intact	NA	unknown	absent	absent	unknown	unknown	unknown
1960	4.10	GA IV	102/108	2	2	Burial 6	bone	Teleostei	trunk	vertebrae	NA	intact	NA	unknown	absent	absent	unknown	unknown	unknown
1961	4.10	GA IV	102/108	2	2	Burial 6	bone	Teleostei	trunk	vertebrae	NA	intact	NA	unknown	absent	absent	unknown	unknown	unknown
1962	4.10	GA IV	102/108	2	2	Burial 6	bone	Teleostei	trunk	vertebrae	NA	intact	NA	unknown	absent	absent	unknown	unknown	unknown
1963	4.10	GA IV	102/108	2	2	Burial 6	bone	Teleostei	trunk	vertebrae	NA	intact	NA	unknown	absent	absent	unknown	unknown	unknown
1964	4.10	GA IV	102/108	2	2	Burial 6	bone	Teleostei	trunk	vertebrae	NA	intact	NA	unknown	absent	absent	unknown	unknown	unknown
1965	4.10	GA IV	102/108	2	2	Burial 6	bone	Teleostei	trunk	vertebrae	NA	intact	NA	unknown	absent	absent	unknown	unknown	unknown
1966	4.10	GA IV	102/108	2	2	Burial 6	bone	Teleostei	trunk	vertebrae	NA	intact	NA	unknown	absent	absent	unknown	unknown	unknown
1967	4.10	GA IV	102/108	2	2	Burial 6	bone	Teleostei	trunk	vertebrae	NA	intact	NA	unknown	absent	absent	unknown	unknown	unknown
1968	4.10	GA IV	102/108	2	2	Burial 6	bone	Teleostei	trunk	vertebrae	NA	intact	NA	unknown	absent	absent	unknown	unknown	unknown
1969	4.10	GA IV	102/108	2	2	Burial 6	bone	Teleostei	trunk	vertebrae	NA	intact	NA	unknown	absent	absent	unknown	unknown	unknown
1970	4.10	GA IV	102/108	2	2	Burial 6	bone	Teleostei	trunk	vertebrae	NA	intact	NA	unknown	absent	absent	unknown	unknown	unknown
1971	4.10	GA IV	102/108	2	2	Burial 6	bone	Teleostei	trunk	vertebrae	NA	intact	NA	unknown	absent	absent	unknown	unknown	unknown
1972	4.10	GA IV	102/108	2	2	Burial 6	bone	Teleostei	trunk	vertebrae	NA	intact	NA	unknown	absent	absent	unknown	unknown	unknown
1973	4.10	GA IV	102/108	2	2	Burial 6	bone	Teleostei	trunk	vertebrae	NA	intact	NA	unknown	absent	absent	unknown	unknown	unknown
1974	4.10	GA IV	102/108	2	2	Burial 6	bone	Teleostei	trunk	vertebrae	NA	intact	NA	unknown	absent	absent	unknown	unknown	unknown
1975	4.10	GA IV	102/108	2	2	Burial 6	bone	Teleostei	trunk	vertebrae	NA	intact	NA	unknown	absent	absent	unknown	unknown	unknown
1976	4.10	GA IV	102/108	2	2	Burial 6	bone	Teleostei	trunk	vertebrae	NA	intact	NA	unknown	absent	absent	unknown	unknown	unknown
1977	4.10	GA IV	102/108	2	2	Burial 6	bone	Teleostei	trunk	vertebrae	NA	intact	NA	unknown	absent	absent	unknown	unknown	unknown
1978	4.10	GA IV	102/108	2	2	Burial 6	bone	Teleostei	trunk	vertebrae	NA	intact	NA	unknown	absent	absent	unknown	unknown	unknown
1979	4.10	GA IV	102/108	2	2	Burial 6	bone	Teleostei	trunk	vertebrae	NA	intact	NA	unknown	absent	absent	unknown	unknown	unknown
1980	4.10	GA IV	102/108	2	2	Burial 6	bone	Teleostei	trunk	vertebrae	NA	intact	NA	unknown	absent	absent	unknown	unknown	unknown
1981	4.10	GA IV	102/108	2	2	Burial 6	bone	Teleostei	trunk	vertebrae	NA	intact	NA	unknown	absent	absent	unknown	unknown	unknown
1982	4.10	GA IV	102/108	2	2	Burial 6	bone	Teleostei	trunk	vertebrae	NA	intact	NA	unknown	absent	absent	unknown	unknown	unknown
1983	4.10	GA IV	102/108	2	2	Burial 6	bone	Teleostei	trunk	vertebrae	NA	intact	NA	unknown	absent	absent	unknown	unknown	unknown
1984	4.10	GA IV	102/108	2	2	Burial 6	bone	Teleostei	trunk	vertebrae	NA	intact	NA	unknown	absent	absent	unknown	unknown	unknown
1985	4.10	GA IV	102/108	2	2	Burial 6	bone	Teleostei	trunk	vertebrae	NA	intact	NA	unknown	absent	absent	unknown	unknown	unknown
1986	4.10	GA IV	102/108	2	2	Burial 6	bone	Teleostei	trunk	vertebrae	NA	intact	NA	unknown	absent	absent	unknown	unknown	unknown
1987	4.10	GA IV	102/108	2	2	Burial 6	bone	Teleostei	trunk	vertebrae	NA	intact	NA	unknown	absent	absent	unknown	unknown	unknown
1988	4.10	GA IV	102/108	2	2	Burial 6	bone	Teleostei	trunk	vertebrae	NA	intact	NA	unknown	absent	absent	unknown	unknown	unknown
1989	4.10	GA IV	102/108	2	2	Burial 6	bone	Teleostei	trunk	vertebrae	NA	intact	NA	unknown	absent	absent	unknown	unknown	unknown
1990	4.10	GA IV	102/108	2	2	Burial 6	bone	Teleostei	trunk	vertebrae	NA	intact	NA	unknown	absent	absent	unknown	unknown	unknown
1991	4.10	GA IV	102/108	2	2	Burial 6	bone	Teleostei	trunk	vertebrae	NA	intact	NA	unknown	absent	absent	unknown	unknown	unknown
1992	4.10	GA IV	102/108	2	2	Burial 6	bone	Teleostei	trunk	vertebrae	NA	intact	NA	unknown	absent	absent	unknown	unknown	unknown
1993	4.10	GA IV	102/108	2	2	Burial 6	bone	Teleostei	trunk	vertebrae	NA	intact	NA	unknown	absent	absent	unknown	unknown	unknown
1994	4.10	GA IV	102/108	2	2	Burial 6	bone	Teleostei	trunk	vertebrae	NA	intact	NA	unknown	absent	absent	unknown	unknown	unknown
1995	4.10	GA IV	102/108	2	2	Burial 6	bone	Teleostei	trunk	vertebrae	NA	intact	NA	unknown	absent	absent	unknown	unknown	unknown
1996	4.10	GA IV	102/108	2	2	Burial 6	bone	Teleostei	trunk	vertebrae	NA	intact	NA	unknown	absent	absent	unknown	unknown	unknown
1997	4.10	GA IV	102/108	2	2	Burial 6	bone	Teleostei	trunk	vertebrae	NA	intact	NA	unknown	absent	absent	unknown	unknown	unknown
1998	4.10	GA IV	102/108	2	2	Burial 6	bone	Teleostei	trunk	vertebrae	NA	intact	NA	unknown	absent	absent	unknown	unknown	unknown
1999	4.10	GA IV	102/108	2	2	Burial 6	bone	Teleostei	trunk	vertebrae	NA	intact	NA	unknown	absent	absent	unknown	unknown	unknown
2000	4.10	GA IV	102/108	2	2	Burial 6	bone	Teleostei	trunk	vertebrae	NA	intact	NA	unknown	absent	absent	unknown	unknown	unknown
2001	4.10	GA IV	102/108	2	2	Burial 6	bone	Teleostei	trunk	vertebrae	NA	intact	NA	unknown	absent	absent	unknown	unknown	unknown
2002	4.10	GA IV	102/108	2	2	Burial 6	bone	Teleostei	trunk	vertebrae	NA	intact	NA	unknown	absent	absent	unknown	unknown	unknown
2003	4.10	GA IV	102/108	2	2	Burial 6	bone	Teleostei	trunk	vertebrae	NA	intact	NA	unknown	absent	absent	unknown	unknown	unknown
2004	4.10	GA IV	102/108	2	2	Burial 6	bone	Teleostei	trunk	vertebrae	NA	intact	NA	unknown	absent	absent	unknown	unknown	unknown
2005	4.10	GA IV	102/108	2	2	Burial 6	bone	Teleostei	trunk	vertebrae	NA	intact	NA	unknown	absent	absent	unknown	unknown	unknown
[truncated: 19,445 more rows]

## Sheet: d13C and d15N
LAB ID (ARCHEIS/GET)	Site	Square	Layer	Level	Species	Tissue	Anatomic portion	d13CV-PDB	d15NAIR	%C	%N	C:N	Lab	Reference
285a	GA IV	102/107	1	2	Human – Burial 1	Tooth's root	M3 upper left (not completely formed)	-10.59	17.8	40.82	15.05	3.2	Isoanalytical	This study
285b	GA IV	102/107	1	2	Human – Burial 1	Dentine	M3 upper left (not completely formed)	-10.45	17.16	43.16	16.04	3.1	Isoanalytical	This study
287	GA IV	111/98 and 110/98	2	2	Human – Burial 2	Bone	Cranium, parietal	-11.54	16.86	42.03	14.91	3.3	Isoanalytical	This study
290	GA IV	107/97 and 107/98	2	2	Human – Burial 4	Tooth's root	M3 upper left (completely formed)	-10.6	18.25	44.06	16.44	3.1	Isoanalytical	This study
292	GA IV	113/96	2	2	Human – Burial 5	Tooth's root	M3 upper left (not completely formed)	-10.86	17.88	42.01	15.64	3.1	Isoanalytical	This study
295	GA IV	111/99	2	2	Human – Burial 7	Tooth's root	M3 lower left (completely formed)	-10.94	18.19	48.83	18.11	3.1	Isoanalytical	This study
298	GA IV	Unknown	Unknown	Unknown	Human – Burial unk. 1	Tooth's root	M unknown (broken and tooth wear)	-11.01	18.5	42.17	15.64	3.4	Isoanalytical	This study
299	GA IV	110/97	Unknown	Unknown	Human – Burial unk. 2	Tooth's root	M3 upper left (completely formed)	-10.26	17.47	36.93	18.11	3.2	Isoanalytical	This study
297	GA IV	110/98	2	2	Human – Burial 9	Bone	Right femur	-12.35	16.69	19.79	6.83	3.1	Isoanalytical	This study
308	GA IV	102/108	2	2	Rhizonopriodon sp.	Bone	Vertebrae	-11.56	19.01	42.23	14.92	3.3	Isoanalytical	This study
309	GA IV	102/108	2	2	Shyrna sp.	Bone	Vertebrae	-10.14	18.38	38	13.75	3.2	Isoanalytical	This study
306a	GA IV	110/94	2	4	Carcharhias taurus	Bone	Vertebrae	-10.96	13.97	40.42	14.46	3.3	Isoanalytical	This study
193	GA IV	110/94	2	4	Carcharhias taurus	Bone	Vertebrae	-10.99	14.66	39.48	14.28	3.2	Isoanalytical	This study
208	GA IV	113/93	2	2	Micropogonias furnieri	Bone	Premaxilla	-13.11	10.79	27.82	9.99	3.2	Isoanalytical	This study
207	GA IV	113/93	2	2	Argosargus probatocephalus	Bone	Dental plaque	-11.11	13.07	41.36	15.42	3.1	Isoanalytical	This study
198+199	GA IV	113/93	2	2	Centropomus sp.	Bone	Supraocciptal+premaxilla	-10.25	11.64	43.8	15.75	3.2	Isoanalytical	This study
204	GA IV	113/93	2	3	Trachinotus sp.	Bone	Dental plaque	-11	15.02	34.99	12.82	3.2	Isoanalytical	This study
200	GA IV	113/93	2	3	Mugil sp.	Bone	Vertebrae	-14.47	9.62	42.43	15.49	3.1	Isoanalytical	This study
212	GA IV	111/99	2	1	Hoplias malabricus	Bone	Dentary	-13.46	10.8	41.94	15.17	3.2	Isoanalytical	This study
213	GA IV	111/99	2	1	Trachemys sp.	Bone	Shell	-23.42	11.08	40.52	15.1	3.1	Isoanalytical	This study
216	GA IV	112/96	2	3	Chelonidae	Bone	Shell	-12.81	14.82	41.98	15.37	3.2	Isoanalytical	This study
218	GA IV	112/93	2	3	Spheniscus magellanicus	Bone	Ulna	-14.63	17.02	31.09	10.35	3.5	Isoanalytical	This study
220	GA IV	111/99	2	1	Thalassarche sp.	Bone	Scapula	-13	17.46	39.73	14.86	3.1	Isoanalytical	This study
219	GA IV	112/93	2	3	Thalassarche sp.	Bone	Humerus	-13.91	17.98	44.23	16.14	3.2	Isoanalytical	This study
221	GA IV	112/96	2	6	Ctenomys minutus	Bone	Maxilla	-13.36	13.9	40.89	15.2	3.1	Isoanalytical	This study
224	GA IV	112/96	2	2	Mazama sp.	Tooth's root	Molar (adult)	-21.11	10.9	43.64	16.25	3.1	Isoanalytical	This study
313	GA IV	112/96	2	2	Arctocephalus sp.	Bone	Lower jaw (young)	-12.99	18.75	37.29	13.73	3.2	Isoanalytical	This study
214	GA IV	112/96	2	2	Odontoceti	Bone	Vertebrae	-10.49	17.88	41.43	15.48	3.1	Isoanalytical	This study
NA	GA IV	107/97 and 107/98	2	2	Human – Burial 4	Bone	Rib	-12.3	18.7	not informed	not informed	3.2	UGAMS	This study
NA	GA IV	103/107, 103/108 and 102/107	2	2	Human – Burial 6	Bone	Rib	-11	17.2	not informed	not informed	3.2	UGAMS	This study
NA	GA IV	102/107	1	2	Human – Burial 1	Bone	Rib	-10.3	18.3	39.7	14.4	3.2		Colonese et al, 2014
NA	GA IV	111/98 and 110/98	2	2	Human – Burial 2	Bone	Rib	-11.4	17.3	31	10.4	3.5		Colonese et al, 2014
NA	GA IV	107/97 and 107/98	2	2	Human – Burial 4	Bone	Rib	-11.1	17.4	39.3	14.2	3.2		Colonese et al, 2014
NA	GA IV	113/96	2	2	Human – Burial 5	Bone	Rib	-11.6	17.8	35.3	11.9	3.5		Colonese et al, 2014
NA	GA IV	103/107, 103/108 and 102/107	2	2	Human – Burial 6	Bone	Rib	-10.5	17.1	42.9	15.8	3.2		Colonese et al, 2014
NA	GA IV	111/99	2	2	Human – Burial 7	Bone	Rib	-14.1	16.2	42.4	15.3	3.2		Colonese et al, 2014
NA	GA IV	110/98	2	2	Human – Burial 9	Bone	Rib	-10.9	17.4	42.3	14.7	3.4		Colonese et al, 2014

## Sheet: 87Sr 86Sr
LAB ID (ARCHEIS/GET)	Site	Square	Layer	Level	Species	Tissue	Anatomic portion	87Sr/86Sr	88Sr (ppm)	Lab/Instrument
285	GA IV	102/107	1	2	Human - Burial 1	Enamel	M3 upper left	0.70933	572.84	ENS Lyon/NuPlasma
288	GA IV	107/109	2	2	Human - Burial 3b	Enamel	Enamel PM1	0.70942	311.07	ENS Lyon/NuPlasma
290	GA IV	107/97 and 107/98	2	2	Human - Burial 4	Enamel	M3 upper left	0.7101	213.97	ENS Lyon/NuPlasma
292	GA IV	113/96	2	2	Human - Burial 5	Enamel	M3 upper left	0.71027	370.23	ENS Lyon/NuPlasma
295	GA IV	111/99	2	2	Human - Burial 7	Enamel	M3 lower left	0.70952	439.99	ENS Lyon/NuPlasma
299	GA IV	110/97	Unknown	Unknown	Human - Burial unknown 2	Enamel	C	0.70992	416.91	ENS Lyon/NuPlasma
300	GA IV	110/97	Unknown	Unknown	Human - Burial unknown 2	Enamel	M3 upper left	0.70938	404.22	ENS Lyon/NuPlasma
298	GA IV	Unknown	Unknown	Unknown	Human - Burial unknown 1	Enamel	M unknown	0.70952	348.57	ENS Lyon/NuPlasma
312a	GA IV	112/96	2	2	Arctocephalus australis	Enamel + dentine	Pos canine	0.70924	139.93	GET/Neptune
204a	GA IV	112/93	2	3	Trachinotus sp.	Enamel + dentine	Small teeth from dental plaque	0.70926	1078.3	GET/Neptune
222a	GA IV	112/93	2	2	Arctocephalus australis	Enamel	Pos canine	0.70924	110.87	GET/Neptune
310a	GA IV	112/96	2	2	Pogonias cromis	Enamel	Tooth from dental plaque	0.70917	1054.59	GET/Neptune
310b	GA IV	112/96	2	2	Pogonias cromis	Bone	Dental plaque	0.70927	704.86	GET/Neptune
312b	GA IV	112/96	2	2	Arctocephalus australis	Enamel + dentine	Pos canine	0.70927	268.06	GET/Neptune
312c	GA IV	112/96	2	2	Arctocephalus australis	Tooth's root	Pos canine root	0.7093	383.21	GET/Neptune
303	GA IV	112/96	2	2	Olivancillaria auricularia	Shell	Shell	0.7092	883.76	GET/Neptune
301	GA IV	112/96	2	2	Olivancillaria auricularia	Shell	Shell	0.70917	1112.25	GET/Neptune
314a	GA IV	112/96	2	2	Odontoceti	Bone	Vertebrae	0.70985	353.49	GET/Neptune
313a	GA IV	112/96	2	2	Arctocephalus australis	Bone	lower jaw	0.70979	338.89	GET/Neptune
309a	GA IV	112/96	2	2	Carcharhinidae	Bone	Vertebrae	0.70929	783.42	GET/Neptune
222b	GA IV	112/93	2	3	Arctocephalus australis	Tooth's root	Pos canine	0.70921	581.83	GET/Neptune
224a	GA IV	112/96	2	2	Mazama sp.	Enamel	M3 lower	0.71102	621.23	ENS Lyon/NuPlasma
221b	GA IV	112/96	2	6	Ctenomys minutus	Enamel	Incisor	0.70929	508.41	ENS Lyon/NuPlasma
221a	GA IV	112/96	2	6	Ctenomys minutus	Bone	Maxilla	0.70927	860.2	ENS Lyon/NuPlasma
205b	GA IV	112/93	2	3	Archosargus probatocephalus	Tooth's root	Incisor	0.70921	1197.78	ENS Lyon/NuPlasma
202b	GA IV	112/96	2	2	Pomatomus salttrix	Enamel + dentine	Small teeth from maxilla	0.70924	956.68	ENS Lyon/NuPlasma
194a	GA IV	112/93	2	2	Shyrna sp.	Enamel + dentine	Tooth	0.70916	1318.04	ENS Lyon/NuPlasma
194b	GA IV	112/93	2	2	Shyrna sp.	Tooth's root	Tooth	0.70922	1076.69	ENS Lyon/NuPlasma
219a	GA IV	112/93	2	3	Thalassarche sp.	Bone	Humerus	0.70929	887.97	ENS Lyon/NuPlasma
217a	GA IV	112/93	2	3	Spheniscus magellanicus	Bone	Ulna	0.70929	755.25	ENS Lyon/NuPlasma
213a	GA IV	111/99	2	1	Trachemys sp.	Bone	Turtle shell	0.71078	937.18	ENS Lyon/NuPlasma
305a	GA IV	112/96	2	2	Charcharias taurus	Enamel	Tooth	0.70916	1708.96	ENS Lyon/NuPlasma
305b	GA IV	112/96	2	2	Charcharias taurus	Tooth's root	Tooth	0.7092	2396.08	ENS Lyon/NuPlasma
220a	GA IV	111/99	2	1	Thalassarche sp.	Bone	Scapula	0.70925	709.76	ENS Lyon/NuPlasma
225a	GA IV	112/96	2	2	Mysticeti	Bone	Vertebrae	0.70928	908.1	ENS Lyon/NuPlasma
205a	GA IV	112/93	2	3	Archosargus probatocephalus	Enamel + dentine	Tooth from dental plaque	0.70918	989.62	ENS Lyon/NuPlasma
196a	GA IV	112/93	2	2	Genidens barbus	Bone	Neurocranium	0.70926	1496	ENS Lyon/NuPlasma
200a	GA IV	112/93	2	3	Mugil sp.	Bone	Vertebrae	0.70979	1024.78	ENS Lyon/NuPlasma
211b	GA IV	112/96	2	2	Hoplias malabricus	Bone	Premaxilla	0.70934	1140.69	ENS Lyon/NuPlasma
208a	GA IV	112/96	2	6	Micropogonias furnieri	Enamel + dentine	Teeth from dental plaque	0.70967	1220.15	ENS Lyon/NuPlasma
214a	GA IV	112/96	2	3	Chelonidae	Bone	Turtle shell	0.70923	1389.36	ENS Lyon/NuPlasma
207a	GA IV	112/96	2	2	Archosargus probatocephalus	Enamel + dentine	Pos canine	0.70919	803.1	ENS Lyon/NuPlasma
307a	GA IV	112/96	2	2	Shark unknown	Enamel + dentine	Tooth	0.70919	1688.3	ENS Lyon/NuPlasma
311a	GA IV	112/96	2	2	Arctocephalus sp.	Enamel	Canine	0.70925	139.1	ENS Lyon/NuPlasma
Reference sample SRM 1400 (5)						Bone ash		0.71311	188.5	GET/Neptune
Reference sample SRM 1400 (6)						Bone ash		0.7131	216.6	ENS Lyon/NuPlasma

## Sheet: Trace elements
LAB ID (ARCHEIS/GET)	Site	Square	Layer	Level	Species	Tissue	Anatomic portion	24Mg (ppm)	66Zn (ppm)	27Al (ppm)	31P (ppm)	44Ca (ppm)	54Fe (ppm)	55Mn (ppm)	63Cu (ppm)	87Sr (ppm)	138Ba (ppm)	Lab/Instrument
285	GA IV	102/107	1	2	Human - Burial 1	Enamel	M3 upper left	2553.05	159.371	37.7876	231210	366547	21.1192	4.98238	0.560073	431.541	5.06451	GET/TQ-ICAP
288	GA IV	107/109	2	2	Human - Burial 3b	Enamel	Enamel PM1	2729.36	241.479	28.0852	241743	370936	13.0502	3.84225	3.74855	244.849	0.82171	GET/TQ-ICAP
290	GA IV	107/97 and 107/98	2	2	Human - Burial 4	Enamel	M3 upper left	3579	93.1399	17.6278	217998	333050	11.2856	1.85044	0.674473	169.714	0.784046	GET/TQ-ICAP
292	GA IV	113/96	2	2	Human - Burial 5	Enamel	M3 upper left	2855.57	157.672	18.89	240067	378475	17.9562	3.29623	0.297259	275.058	4.03953	GET/TQ-ICAP
295	GA IV	111/99	2	2	Human - Burial 7	Enamel	M3 lower left	2704	144.227	20.2689	236264	379690	18.4529	3.56595	0.418813	348.447	5.13075	GET/TQ-ICAP
299	GA IV	110/97	Unknown	Unknown	Human - Burial unknown 2	Enamel	C	3262.01	164.757	36.952	225700	355599	17.1578	4.08192	0.590288	337.921	5.70724	GET/TQ-ICAP
300	GA IV	110/97	Unknown	Unknown	Human - Burial unknown 2	Enamel	M3 upper left	3282.01	174.957	30.1874	228490	362198	17.4081	2.38623	0.397146	328.741	0.92148	GET/TQ-ICAP
298	GA IV	Unknown	Unknown	Unknown	Human - Burial unknown 1	Enamel	M unknown	2537.82	183.147	76.6869	227577	369876	57.9981	143.31	0.428807	310.849	16.0382	GET/TQ-ICAP
312a	GA IV	112/96	2	2	Arctocephalus australis	Enamel + dentine	Pos canine	Not measured
204a	GA IV	112/93	2	3	Trachinotus sp.	Enamel + dentine	Small teeth from dental plaque	Not measured
222a	GA IV	112/93	2	2	Arctocephalus australis	Enamel	Pos canine	Not measured
310a	GA IV	112/96	2	2	Pogonias cromis	Enamel	Tooth from dental plaque	Not measured
310b	GA IV	112/96	2	2	Pogonias cromis	Bone	Dental plaque	Not measured
312b	GA IV	112/96	2	2	Arctocephalus australis	Enamel + dentine	Pos canine	Not measured
312c	GA IV	112/96	2	2	Arctocephalus australis	Tooth's root	Pos canine root	Not measured
303	GA IV	112/96	2	2	Olivancillaria auricularia	Shell	Shell	0	24.0731	12.2627	-568.931	556347	11.1112	10.1076	-1.94739	1522.61	9.23842
301	GA IV	112/96	2	2	Olivancillaria auricularia	Shell	Shell	Not measured
314a	GA IV	112/96	2	2	Odontoceti	Bone	Vertebrae	Not measured
313a	GA IV	112/96	2	2	Arctocephalus australis	Bone	lower jaw	Not measured
309a	GA IV	112/96	2	2	Carcharhinidae	Bone	Vertebrae	Not measured
222b	GA IV	112/93	2	3	Arctocephalus australis	Tooth's root	Pos canine	Not measured
224a	GA IV	112/96	2	2	Mazama sp.	Enamel	M3 lower	2136.2	65.3982	23.4633	181066	283005	8.47252	10.8475	0.441888	561.633	22.0994	GET/TQ-ICAP
221b	GA IV	112/96	2	6	Ctenomys minutus	Enamel	Incisor	628.909	18.3167	5.32801	79934.2	124750	554.532	4.30543	0.199045	225.473	12.683	GET/TQ-ICAP
221a	GA IV	112/96	2	6	Ctenomys minutus	Bone	Maxilla	4026.66	748.411	1166.63	371162	658472	768.696	735.799	11.6287	2276.62	206.075	GET/TQ-ICAP
205b	GA IV	112/93	2	3	Archosargus probatocephalus	Tooth's root	Incisor	1694.38	248.165	322.018	141549	222675	283.648	90.86	2.31634	1051.93	39.9708	GET/TQ-ICAP
202b	GA IV	112/96	2	2	Pomatomus salttrix	Enamel + dentine	Small teeth from maxilla	2258.34	182.695	275.333	131876	217117	180.066	188.991	3.17232	911.268	59.1646	GET/TQ-ICAP
194a	GA IV	112/93	2	2	Shyrna sp.	Enamel + dentine	Tooth	1578.26	408.961	98.0069	189489	298017	68.1057	15.6526	1.65558	1351.64	8.06192	GET/TQ-ICAP
194b	GA IV	112/93	2	2	Shyrna sp.	Tooth's root	Tooth	2548.49	492.838	736.921	141726	242730	535.684	214.5	6.85659	1136.25	52.244	GET/TQ-ICAP
219a	GA IV	112/93	2	3	Thalassarche sp.	Bone	Humerus	2845.54	328.006	476.841	230571	431590	319.751	430.824	3.09924	1175.8	77.1231	GET/TQ-ICAP
217a	GA IV	112/93	2	3	Spheniscus magellanicus	Bone	Ulna	1523.35	450.737	754.868	147407	244299	247.925	303.225	5.05334	681.144	43.5783	GET/TQ-ICAP
213a	GA IV	111/99	2	1	Trachemys sp.	Bone	Turtle shell	1523.69	428.459	627.061	136686	246701	1173.43	1371.94	4.39129	974.625	150.72	GET/TQ-ICAP
305a	GA IV	112/96	2	2	Charcharias taurus	Enamel	Tooth	1372.29	121.222	31.9981	188663	329944	14.5997	90.5452	1.14918	1605.27	19.7397	GET/TQ-ICAP
305b	GA IV	112/96	2	2	Charcharias taurus	Tooth's root	Tooth	1961.09	691.355	1321.28	131875	255961	988.483	778.424	8.66259	1363.98	84.2115	GET/TQ-ICAP
220a	GA IV	111/99	2	1	Thalassarche sp.	Bone	Scapula	1471.23	412.304	329.435	116235	204122	405.737	512.279	2.57186	635.01	53.5005	GET/TQ-ICAP
225a	GA IV	112/96	2	2	Mysticeti	Bone	Vertebrae	1970.44	275.869	686.763	152030	262237	454.579	132.63	8.29469	795.448	53.5067	GET/TQ-ICAP
205a	GA IV	112/93	2	3	Archosargus probatocephalus	Enamel + dentine	Tooth from dental plaque	1850.84	337.567	28.9399	184010	305675	3480.04	7.73272	0.507302	1005.86	4.64283	GET/TQ-ICAP
196a	GA IV	112/93	2	2	Genidens barbus	Bone	Neurocranium	1515.42	354.001	495.223	134558	250603	316.123	673.136	3.3724	1466.68	63.7856	GET/TQ-ICAP
200a	GA IV	112/93	2	3	Mugil sp.	Bone	Vertebrae	1628.91	146.78	901.871	137165	238914	573.844	274.972	4.02728	948.025	182.785	GET/TQ-ICAP
211b	GA IV	112/96	2	2	Hoplias malabricus	Bone	Premaxilla	1857.04	324.503	239.681	126258	223244	195.231	226.991	6.65329	938.607	74.6942	GET/TQ-ICAP
208a	GA IV	112/96	2	6	Micropogonias furnieri	Enamel + dentine	Teeth from dental plaque	890.941	109.125	231.687	67217.4	106634	784.712	29.8254	1.92704	477.943	31.8396	GET/TQ-ICAP
214a	GA IV	112/96	2	3	Chelonidae	Bone	Turtle shell	2195.37	292.328	737.924	134455	257801	450.376	335.553	4.34996	2003.01	94.8274	GET/TQ-ICAP
207a	GA IV	112/96	2	2	Archosargus probatocephalus	Enamel + dentine	Pos canine	1449.45	321.125	110.964	139132	315798	2177.23	31.9659	0.74422	806.232	19.0154	GET/TQ-ICAP
307a	GA IV	112/96	2	2	Shark unknown	Enamel + dentine	Tooth	1787.1	670.605	77.6864	139626	309219	73.5917	294.906	0.915434	1813.04	23.7251	GET/TQ-ICAP
311a	GA IV	112/96	2	2	Arctocephalus sp.	Enamel	Canine	1385.96	317.458	45.0896	131477	288868	45.9491	121.027	0.233492	150.054	11.9556	GET/TQ-ICAP
Reference sample SRM 1400 (5)						Bone ash		out of range	73.0412	142.834	93106.4	151039	213.742	5.87395	1.29383	115.415	97.533	GET/TQ-ICAP
Reference sample SRM 1400 (6)						Bone ash		out of range	79.6847	160.103	93386.7	151273	207.936	6.01874	1.22248	116.205	110.516	GET/TQ-ICAP

## Sheet: Pottery analysis
Piece number	Class	Thickness (cm)	Temper	Manufacturing	Firing	Ext. surface	Int. surface	Rim shape	Rim diameter (cm)	Rim percentage	Base shape	Traces of usage
GA4-001	wall	0.5	coarse mineral	non-readable	oxidised	smoothed	smoothed					soot + carbonized food deposit
GA4-002	wall	0.6	coarse mineral	coiling	reduced	smoothed	smoothed					absent
GA4-003	< 2cm
GA4-004	wall	0.3	fine mineral	non-readable	reduced	smoothed	smoothed					absent
GA4-005	wall	0.5	fine mineral	coiling	reduced	smoothed	smoothed					absent
GA4-006	wall	0.5	fine mineral	coiling	reduced	punctated	smoothed					absent
GA4-007	wall	0.5	fine mineral	coiling	reduced	smoothed	smoothed					soot
GA4-087	rim	0.7	coarse mineral	coiling	reduced	smoothed	smoothed	direct	6	>10%		absent
GA4-009	wall	0.8	fine mineral	coiling	reduced	smoothed	smoothed					absent
GA4-010	wall	0.5	fine mineral	coiling	reduced	smoothed	smoothed					soot
GA4-011	wall	0.5	fine mineral	coiling	reduced	smoothed	smoothed					absent
GA4-012	wall	0.6	fine mineral	coiling	reduced	smoothed	smoothed					soot + carbonized food deposit
GA4-013	wall	0.5	fine mineral	coiling	partially reduced	smoothed	smoothed					absent
GA4-014	wall	0.5	fine mineral	coiling	reduced	smoothed	smoothed					absent
GA4-015	< 2cm
GA4-016	< 2cm
GA4-017	< 2cm
GA4-018	< 2cm
GA4-019	wall	0.6	fine mineral	coiling	partially reduced	smoothed	smoothed					absent
GA4-020	base	0.8	fine mineral	coiling	reduced	smoothed	smoothed				concave	absent
GA4-021	< 2cm
GA4-022	wall	0.6	coarse mineral	coiling	reduced	smoothed	smoothed					absent
GA4-023	base	0.7	fine mineral	coiling	partially reduced	smoothed	smoothed				concave	soot
GA4-024	wall	0.5	coarse mineral	non-readable	reduced	dark slipped	smoothed					absent
GA4-025	wall	0.6	fine mineral	non-readable	reduced	smoothed	smoothed					soot
GA4-026	wall	0.5	coarse mineral	coiling	partially reduced	smoothed	smoothed					absent
GA4-027	base	0.6	fine mineral	non-readable	partially oxidised	smoothed	smoothed				concave	carbonized food deposit
GA4-028	base	0.5	fine mineral	non-readable	reduced	smoothed	smoothed				concave	absent
GA4-029	wall	0.5	coarse mineral	non-readable	reduced	smoothed	smoothed					absent
GA4-030	wall	0.5	fine mineral	coiling	reduced	punctated	dark slipped					absent
GA4-031	wall	0.7	fine mineral	non-readable	partially reduced	stamped + fingernail marked	smoothed					absent
GA4-032	wall	0.5	fine mineral	coiling	reduced	punctated	smoothed					absent
GA4-033	wall	0.5	fine mineral	coiling	reduced	fingernail marks	smoothed					absent
GA4-034	wall	0.4	fine mineral	non-readable	reduced	smoothed	smoothed					absent
GA4-035	< 2cm
GA4-036	< 2cm
GA4-037	wall	0.6	fine mineral	non-readable	reduced	non-readable	non-readable					non-readable
GA4-095	rim	0.4	coarse mineral	non-readable	oxidised	smoothed	smoothed	direct	6	< 5%		absent
GA4-039	wall	0.6	fine mineral	coiling	reduced	fingernail marks	non-readable					absent
GA4-040&150*	wall	0.4	fine mineral	non-readable	reduced	punctated	smoothed					absent
GA4-041	< 2cm
GA4-042	< 2cm
GA4-043	base	1	fine mineral	non-readable	reduced	smoothed	smoothed				concave	absent
GA4-044	wall	0.4	fine mineral	coiling	partially reduced	smoothed	smoothed					absent
GA4-045	wall	0.4	fine mineral	non-readable	partially reduced	smoothed	smoothed					absent
GA4-046	< 2cm
GA4-047	wall	0.6	fine mineral	non-readable	reduced	stamped	smoothed					absent
GA4-048	< 2cm
GA4-049	< 2cm
GA4-050	< 2cm
GA4-051	< 2cm
GA4-052	wall	0.6	fine mineral	non-readable	partially oxidised	smoothed	smoothed					soot
GA4-128	rim	0.4	fine mineral	coiling	reduced	punctated	dark slipped	direct	6	< 5%		soot
GA4-054	wall	0.5	fine mineral	coiling	reduced	smoothed	smoothed					soot
GA4-055	wall	0.5	coarse mineral	coiling	reduced	smoothed	smudged					absent
GA4-183	rim	0.9	fine mineral	coiling	reduced	dark slipped	dark slipped	direct	6	< 5%		absent
GA4-057	wall	0.5	fine mineral	non-readable	reduced	dark slipped	dark slipped					soot + carbonized food deposit
GA4-058	< 2cm
GA4-059	rim	0.9	coarse mineral	coiling	reduced	dark slipped	smoothed	non-readable	non-readable	< 5%		absent
GA4-060	< 2cm
GA4-061	wall	0.5	fine mineral	coiling	reduced	smoothed	smoothed					soot
GA4-062	wall	0.5	coarse mineral	coiling	oxidised	stamped	smoothed					absent
GA4-063	wall	0.5	coarse mineral	non-readable	oxidised	pinched	smoothed					absent
GA4-064	< 2cm
GA4-065	wall	0.4	fine mineral	coiling	reduced	fingernail marks	dark slipped					absent
GA4-066	wall	0.5	fine mineral	coiling	reduced	smoothed	dark slipped					soot
GA4-067	wall	0.5	coarse mineral	non-readable	reduced	smoothed	dark slipped					absent
GA4-068	base	0.9	coarse mineral	coiling	reduced	smoothed	smoothed				non-readable	absent
GA4-069	< 2cm
GA4-070	wall	0.5	fine mineral	coiling	reduced	smoothed	smoothed					absent
GA4-071	base	0.6	fine mineral	coiling	partially reduced	smoothed	smoothed				concave	soot
GA4-072	< 2cm
GA4-193	rim	0.4	coarse mineral	coiling	reduced	dark slipped	dark slipped	inflected	6	< 5%		absent
GA4-074	< 2cm
GA4-075	wall	0.7	coarse mineral	coiling	partially reduced	stamped	smoothed					absent
GA4-076	< 2cm
GA4-077	< 2cm
GA4-078	wall	0.4	fine mineral	coiling	reduced	fingernail marks	smoothed					absent
GA4-079	wall	0.5	coarse mineral	non-readable	partially oxidised	fingernail marks	red slipped					absent
GA4-080	< 2cm
GA4-081	< 2cm
GA4-082	wall	0.7	coarse mineral	coiling	partially reduced	smoothed	dark slipped					absent
GA4-083	wall	0.4	fine mineral	coiling	reduced	fingernail marks	dark slipped					absent
GA4-084	< 2cm
GA4-085	< 2cm
GA4-086	wall	0.5	fine mineral	coiling	reduced	smoothed	smoothed					soot
GA4-053	rim	0.5	fine mineral	non-readable	reduced	smoothed	smoothed	direct	8	5-10%		absent
GA4-088	base	0.9	fine mineral	non-readable	reduced	smoothed	smoothed				concave	absent
GA4-089	wall	0.5	fine mineral	non-readable	reduced	punctated	dark slipped					absent
GA4-090	< 2cm
GA4-091	wall	0.4	coarse mineral	non-readable	partially reduced	smoothed	dark slipped					absent
GA4-092	wall	0.5	coarse mineral	non-readable	oxidised	smoothed	smoothed					absent
GA4-093	< 2cm
GA4-094	< 2cm
GA4-139	rim	0.6	coarse mineral	coiling	partially reduced	smoothed	smoothed	direct	8	< 5%		absent
GA4-096	wall	0.5	coarse mineral	non-readable	oxidised	smoothed	smoothed					absent
GA4-097	< 2cm
GA4-098	wall	0.6	fine mineral	coiling	partially reduced	smoothed	smoothed					absent
GA4-099	wall	0.5	fine mineral	coiling	reduced	smoothed	dark slipped					absent
GA4-100	< 2cm
GA4-101	< 2cm
GA4-102	wall	0.6	fine mineral	coiling	reduced	smoothed	smoothed					absent
GA4-103	wall	0.5	fine mineral	coiling	reduced	fingernail marks	smoothed					absent
GA4-104	wall	0.8	fine mineral	coiling	reduced	dark slipped	non-readable					non-readable
GA4-105	base	0.9	fine mineral	coiling	partially reduced	smoothed	dark slipped				concave	absent
GA4-106	base	1	fine mineral	non-readable	reduced	dark slipped	smoothed				non-readable	soot
GA4-107	< 2cm
GA4-108	< 2cm
GA4-109	< 2cm
GA4-110	wall	0.7	coarse mineral	coiling	oxidised	smoothed	smoothed					absent
GA4-111	< 2cm
GA4-112	wall	0.4	fine mineral	coiling	oxidised	red slipped	red slipped					soot
GA4-148	rim	0.5	fine mineral	non-readable	reduced	dark slipped	dark slipped	inflected	8	>10%		absent
GA4-114	wall	0.5	coarse mineral	coiling	partially reduced	smoothed	smoothed					absent
GA4-115	< 2cm
GA4-116	wall	0.6	fine mineral	coiling	reduced	dark slipped	dark slipped					absent
GA4-152	rim	0.6	fine mineral	non-readable	reduced	smudged	dark slipped	direct	8	5-10%		absent
GA4-118	wall	0.5	fine mineral	non-readable	partially reduced	dark slipped	dark slipped					soot
GA4-119	wall	0.5	fine mineral	coiling	reduced	dark slipped	dark slipped					soot
GA4-120	wall	0.5	fine mineral	coiling	reduced	smoothed	dark slipped					absent
GA4-121	rim	0.7	fine mineral	coiling	partially reduced	punctated	smoothed	non-readable	non-readable	< 5%		absent
GA4-122	< 2cm
GA4-123	< 2cm
GA4-124	wall	0.7	coarse mineral	coiling	reduced	smoothed	smoothed					absent
GA4-125	< 2cm
GA4-126	wall	0.4	fine mineral	non-readable	reduced	smoothed	smoothed					absent
GA4-127	wall	0.4	fine mineral	coiling	reduced	smoothed	smoothed					absent
GA4-157	rim	0.5	coarse mineral	non-readable	reduced	dark slipped	non-readable	direct	8	< 5%		non-readable
GA4-129	wall	0.4	fine mineral	coiling	partially reduced	dark slipped	dark slipped					carbonized food deposit
GA4-130	wall	0.6	fine mineral	non-readable	reduced	dark slipped	dark slipped					absent
GA4-131	wall	0.4	fine mineral	coiling	reduced	smoothed	smoothed					soot
GA4-132	< 2cm
GA4-133	wall	0.8	fine mineral	coiling	reduced	smoothed	dark slipped					soot
GA4-134	wall	0.5	fine mineral	coiling	reduced	smoothed	smoothed					absent
GA4-135	base	0.5	coarse mineral	coiling	partially reduced	smoothed	non-readable				concave	non-readable
GA4-136	wall	0.5	fine mineral	coiling	oxidised	fingernail marks	smoothed					absent
GA4-137	wall	0.5	coarse mineral	coiling	reduced	smoothed	dark slipped					soot
GA4-138	wall	0.5	coarse mineral	non-readable	reduced	punctated	smoothed					absent
GA4-174	rim	0.6	fine mineral	coiling	partially oxidised	smoothed	smoothed	direct	10	5-10%		absent
GA4-140	wall	0.3	fine mineral	coiling	reduced	smoothed	smoothed					absent
GA4-141&188*	wall	0.4	fine mineral	coiling	reduced	punctated	dark slipped					absent
GA4-142	base	0.7	fine mineral	coiling	partially oxidised	smoothed	non-readable				concave	non-readable
GA4-143	base	0.9	fine mineral	non-readable	reduced	smoothed	non-readable				concave	non-readable
GA4-144	base	0.8	fine mineral	non-readable	reduced	smoothed	smoothed				flat	soot
GA4-145	< 2cm
GA4-146	wall	0.4	fine mineral	coiling	reduced	smoothed	smoothed					soot
GA4-147	wall	0.5	fine mineral	coiling	reduced	dark slipped	dark slipped					absent
GA4-175	rim	0.5	fine mineral	non-readable	oxidised	smoothed	smoothed	inflected	10	< 5%		absent
GA4-149	wall	0.3	fine mineral	non-readable	reduced	smoothed	dark slipped					soot
GA4-151	wall	0.7	fine mineral	coiling	reduced	smoothed	smoothed					soot
GA4-038	rim	0.5	coarse mineral	non-readable	reduced	smoothed	smoothed	inflected	12	5-10%		soot
GA4-153	wall	0.5	fine mineral	coiling	reduced	smoothed	smoothed					absent
GA4-154	wall	0.5	fine mineral	non-readable	reduced	smoothed	smoothed					absent
GA4-155	< 2cm
GA4-156	wall	0.6	fine mineral	coiling	partially oxidised	smoothed	smoothed					absent
GA4-056	rim	0.6	coarse mineral	coiling	reduced	pinched	smoothed	inflected	12	>10%		absent
GA4-158	< 2cm
GA4-159	< 2cm
GA4-160	< 2cm
GA4-161	< 2cm
GA4-162	wall	0.5	fine mineral	coiling	reduced	smoothed	smoothed					absent
GA4-163	wall	0.4	fine mineral	coiling	reduced	smoothed	smoothed					absent
GA4-164	< 2cm
GA4-165	wall	0.6	coarse mineral	non-readable	oxidised	punctated	non-readable					absent
GA4-166	< 2cm
GA4-167	< 2cm
GA4-168	< 2cm
GA4-169	< 2cm
GA4-170	< 2cm
GA4-171	wall	0.7	fine mineral	non-readable	reduced	dark slipped	dark slipped					soot
GA4-172	wall	0.5	fine mineral	non-readable	reduced	fingernail marks	smoothed					absent
GA4-173	wall	0.5	fine mineral	coiling	partially reduced	smoothed	smoothed					absent
GA4-113	rim	0.6	coarse mineral	coiling	partially reduced	smoothed	smoothed	direct	12	5-10%		absent
GA4-117	rim	0.7	fine mineral	non-readable	reduced	smoothed	smoothed	inflected	12	>10%		absent
GA4-176	base	0.7	fine mineral	coiling	partially oxidised	smoothed	smoothed				concave	firecloud
GA4-177	< 2cm
GA4-178	wall	0.7	fine mineral	non-readable	partially oxidised	smoothed	dark slipped					absent
GA4-179	wall	0.6	fine mineral	non-readable	reduced	smoothed	smoothed					absent
GA4-180	wall	0.5	fine mineral	coiling	partially reduced	smoothed	smoothed					absent
GA4-181	wall	0.8	coarse mineral	coiling	reduced	dark slipped	dark slipped					absent
GA4-182	< 2cm
GA4-073	rim	0.6	fine mineral	non-readable	partially reduced	dark slipped	dark slipped	inflected	16	>10%		absent
GA4-184	wall	0.7	fine mineral	coiling	oxidised	smoothed	smoothed					soot
GA4-185	wall	0.5	fine mineral	non-readable	reduced	smoothed	smoothed					absent
GA4-186	wall	0.7	fine mineral	non-readable	oxidised	fingernail marks	smoothed					absent
GA4-189	< 2cm
GA4-190	< 2cm
GA4-191	wall	0.5	fine mineral	coiling	reduced	dark slipped	dark slipped					soot
GA4-192	< 2cm
GA4-008	rim	1	fine mineral	coiling	reduced	smoothed	smoothed	direct	20	5-10%		absent

## Sheet: Sites location list
Site	Other names	Type	Latitude	Longitude	Reference	Full reference
Aldeia da ZPE	IMA 023	Guarani	-28.219	-48.6781	Santos et al. (2017)	Santos, Josiel dos; Milheira, Rafael G.; Campos, Juliano B. (2017). Entre rios, dunas, lagoas e o mar: Arqueologia Guarani no litoral sul de Santa Catarina. Revista de Arqueologia, v. 30, n. 1, p. 28-55, 3 jul. 2017.
Aldeia do Tuquaruçu		Guarani	-28.4331	-48.9016	Lavina (2003)	Lavina, Rodrigo. (2003) Levantamento Arqueológico da Área de Impacto do Aterro Sanitário de Taguaruçu, Laguna/Capivari de Baixo, SC. Relatório de Pesquisa. Criciúma; IPAT/UNESC.
Arroio Corrente I		Guarani	-28.6704	-49.0162	Milheira (2010)	Milheira, Rafael G. (2010). Arqueologia Guarani no litoral sul-catarinense: História e território. Universidade de São Paulo.
Arroio Corrente II		Guarani	-28.6668	-49.0217	Milheira (2010)	Milheira, Rafael G. (2010). Arqueologia Guarani no litoral sul-catarinense: História e território. Universidade de São Paulo.
Arroio Corrente III		Guarani	-28.6718	-49.028	Milheira (2010)	Milheira, Rafael G. (2010). Arqueologia Guarani no litoral sul-catarinense: História e território. Universidade de São Paulo.
Arroio Corrente IV		Guarani	-28.6852	-49.0285	Milheira (2010)	Milheira, Rafael G. (2010). Arqueologia Guarani no litoral sul-catarinense: História e território. Universidade de São Paulo.
Arroio Corrente V		Guarani	-28.6852	-49.0359	Milheira (2010)	Milheira, Rafael G. (2010). Arqueologia Guarani no litoral sul-catarinense: História e território. Universidade de São Paulo.
Arroio Corrente VI		Guarani	-28.6868	-49.0179	Milheira (2010)	Milheira, Rafael G. (2010). Arqueologia Guarani no litoral sul-catarinense: História e território. Universidade de São Paulo.
Arroio Corrente VII	Eliza	Sambaqui	-28.69	-49.015	Attorre (2015)	Attorre, Tiago. (2015). Por uma Arqueologia Marginal: as ocupações peri-sambaquieiras no entorno do sambaqui da Figueirinha II, Jaguaruna-SC, examinadas através do radar de penetração de solo. Universidade de São Paulo.
Arroio da Cruz de Dentro	SC-J-30	Late Sambaqui	-28.7511	-49.1406	Merencio & DeBlasis (2021)	Merencio, Fabiana Terhaag; & DeBlasis, Paulo. (2021). Análises de mobilidade no litoral sul de Santa Catarina entre 2000-500 cal AP. Revista do Museu de Arqueologia e Etnologia, 36, 57–91.
Arroio da Cruz I	SC-J-20	Shellmound with Itararé-Taquara ceramic	-28.7567	-49.1201	Merencio & DeBlasis (2021)	Merencio, Fabiana Terhaag; & DeBlasis, Paulo. (2021). Análises de mobilidade no litoral sul de Santa Catarina entre 2000-500 cal AP. Revista do Museu de Arqueologia e Etnologia, 36, 57–91.
Arroio da Cruz II	SC-J-37	Late Sambaqui	-28.7747	-49.1749	Merencio & DeBlasis (2021)	Merencio, Fabiana Terhaag; & DeBlasis, Paulo. (2021). Análises de mobilidade no litoral sul de Santa Catarina entre 2000-500 cal AP. Revista do Museu de Arqueologia e Etnologia, 36, 57–91.
Bentos I	SC-LGN-052	Guarani	-28.4038	-48.7897	Farias & Kneip (2010)	Farias, Deisi S. E. de; & Kneip, Andreas. (2010). Panorama arqueológico de Santa Catarina. Palhoça: Editora UNISUL.
Bentos II	SC-LGN-053	Guarani	-28.4007	-48.7924	Farias & Kneip (2010)	Farias, Deisi S. E. de; & Kneip, Andreas. (2010). Panorama arqueológico de Santa Catarina. Palhoça: Editora UNISUL.
Boa Vista I		Lithic / Umbu	-28.522	-49.1467	Campos (2010)	Campos, Juliano B. (2010). Relatório de Levantamento arqueológico Prospectivo e Educação Patrimonial Jazida de Argila de Caulim Boa Vista Treze de Maio. ProcessoIPHAN 01510.000896/2010-10
Boa Vista II		Lithic / Umbu	-28.5247	-49.1436	Campos (2010)	Campos, Juliano B. (2010). Relatório de Levantamento arqueológico Prospectivo e Educação Patrimonial Jazida de Argila de Caulim Boa Vista Treze de Maio. ProcessoIPHAN 01510.000896/2010-10
Cabeçuda I	SC-LGN-2	Sambaqui	-28.4397	-48.8291	Farias & Kneip (2010)	Farias, Deisi S. E. de; & Kneip, Andreas. (2010). Panorama arqueológico de Santa Catarina. Palhoça: Editora UNISUL.
Cabeçuda II	SC-LG-32 / Mato Alto II	Sambaqui/Guarani	-28.4504	-48.8086	Farias & Kneip (2010)	Farias, Deisi S. E. de; & Kneip, Andreas. (2010). Panorama arqueológico de Santa Catarina. Palhoça: Editora UNISUL.
Caieira 1	SC-LGN-06	Sambaqui / Late sambaqui	-28.4699	-48.7716	Merencio & DeBlasis (2021)	Merencio, Fabiana Terhaag; & DeBlasis, Paulo. (2021). Análises de mobilidade no litoral sul de Santa Catarina entre 2000-500 cal AP. Revista do Museu de Arqueologia e Etnologia, 36, 57–91.
Caieira 2	sambaqui nº 137 A	Sambaqui	-28.47	-48.7747	Merencio & DeBlasis (2021)	Merencio, Fabiana Terhaag; & DeBlasis, Paulo. (2021). Análises de mobilidade no litoral sul de Santa Catarina entre 2000-500 cal AP. Revista do Museu de Arqueologia e Etnologia, 36, 57–91.
Caipora		Sambaqui	-28.5709	-49.0986	Farias & Kneip (2010)	Farias, Deisi S. E. de; & Kneip, Andreas. (2010). Panorama arqueológico de Santa Catarina. Palhoça: Editora UNISUL.
Camacho		Guarani	-28.6089	-48.8648	Farias & Kneip (2010)	Farias, Deisi S. E. de; & Kneip, Andreas. (2010). Panorama arqueológico de Santa Catarina. Palhoça: Editora UNISUL.
Campo Bom I	SC-J-19	Shellmound with Itararé-Taquara ceramic	-28.7331	-49.0819	Merencio & DeBlasis (2021)	Merencio, Fabiana Terhaag; & DeBlasis, Paulo. (2021). Análises de mobilidade no litoral sul de Santa Catarina entre 2000-500 cal AP. Revista do Museu de Arqueologia e Etnologia, 36, 57–91.
Campo Bom II		Shellmound with Itararé-Taquara ceramic	-28.7312	-49.0794	Merencio & DeBlasis (2021)	Merencio, Fabiana Terhaag; & DeBlasis, Paulo. (2021). Análises de mobilidade no litoral sul de Santa Catarina entre 2000-500 cal AP. Revista do Museu de Arqueologia e Etnologia, 36, 57–91.
Campo Bom III		Shellmound with Itararé-Taquara ceramic	-28.7307	-49.0783	Merencio & DeBlasis (2021)	Merencio, Fabiana Terhaag; & DeBlasis, Paulo. (2021). Análises de mobilidade no litoral sul de Santa Catarina entre 2000-500 cal AP. Revista do Museu de Arqueologia e Etnologia, 36, 57–91.
Campo Bom IV		Guarani	-28.6938	-49.0716	Milheira (2010)	Milheira, Rafael G. (2010). Arqueologia Guarani no litoral sul-catarinense: História e território. Universidade de São Paulo.
Campo Bom V		Guarani	-28.6858	-49.096	Milheira (2010)	Milheira, Rafael G. (2010). Arqueologia Guarani no litoral sul-catarinense: História e território. Universidade de São Paulo.
Canto da Lagoa I	SC-LGN-31	Sambaqui	-28.5409	-48.7959	Farias & Kneip (2010)	Farias, Deisi S. E. de; & Kneip, Andreas. (2010). Panorama arqueológico de Santa Catarina. Palhoça: Editora UNISUL.
Canto da Lagoa II	SC-LGN-32	Sambaqui	-28.5423	-48.7949	Farias & Kneip (2010)	Farias, Deisi S. E. de; & Kneip, Andreas. (2010). Panorama arqueológico de Santa Catarina. Palhoça: Editora UNISUL.
Canto da Lagoa III	SC-LGN-33	Sambaqui	-28.5425	-48.7971	Farias & Kneip (2010)	Farias, Deisi S. E. de; & Kneip, Andreas. (2010). Panorama arqueológico de Santa Catarina. Palhoça: Editora UNISUL.
Canto da Lagoa IV		Sambaqui	-28.5395	-48.7912	Farias & Kneip (2010)	Farias, Deisi S. E. de; & Kneip, Andreas. (2010). Panorama arqueológico de Santa Catarina. Palhoça: Editora UNISUL.
Capivari I		Sambaqui	-28.4527	-48.9601	Farias & Kneip (2010)	Farias, Deisi S. E. de; & Kneip, Andreas. (2010). Panorama arqueológico de Santa Catarina. Palhoça: Editora UNISUL.
Capivari II		Sambaqui	-28.4527	-48.9656	Farias & Kneip (2010)	Farias, Deisi S. E. de; & Kneip, Andreas. (2010). Panorama arqueológico de Santa Catarina. Palhoça: Editora UNISUL.
Capivari III /	SC-J-52 / Ilhotinha	Sambaqui	-28.4079	-48.9643	Farias & Kneip (2010)	Farias, Deisi S. E. de; & Kneip, Andreas. (2010). Panorama arqueológico de Santa Catarina. Palhoça: Editora UNISUL.
Caputera I	SC-LGN-07	Sambaqui	-28.3678	-48.795	Silva et al. (1999)	Silva, Osvaldo P.; Herberts, Ana Lúcia; Arnold E.; Campos, F. I. V.; Bartolomuci, Rafael; Campos, J. (1999). Levantamento do patrimônio histórico, cultural e arqueológico na área de influência das obras de duplicação da rodovia BR101-SC trecho Palhoça/Passo de Torres. Relatório de Pesquisa FAPEU/UFSC. Florianópolis, FAPEU UFSC, 1999.
Caputera II	SC-LGN-08	Sambaqui	-28.3833	-48.7899	Silva et al. (1999)	Silva, Osvaldo P.; Herberts, Ana Lúcia; Arnold E.; Campos, F. I. V.; Bartolomuci, Rafael; Campos, J. (1999). Levantamento do patrimônio histórico, cultural e arqueológico na área de influência das obras de duplicação da rodovia BR101-SC trecho Palhoça/Passo de Torres. Relatório de Pesquisa FAPEU/UFSC. Florianópolis, FAPEU UFSC, 1999.
Carniça I	SC-LGN-09	Sambaqui	-28.5405	-48.8128	Farias & Kneip (2010)	Farias, Deisi S. E. de; & Kneip, Andreas. (2010). Panorama arqueológico de Santa Catarina. Palhoça: Editora UNISUL.
Carniça II	SC-LGN-10	Sambaqui	-28.5409	-48.8069	Farias & Kneip (2010)	Farias, Deisi S. E. de; & Kneip, Andreas. (2010). Panorama arqueológico de Santa Catarina. Palhoça: Editora UNISUL.
Carniça III	SC-LGN-11	Sambaqui	-28.5457	-48.8074	Farias & Kneip (2010)	Farias, Deisi S. E. de; & Kneip, Andreas. (2010). Panorama arqueológico de Santa Catarina. Palhoça: Editora UNISUL.
Carniça IV	SC-LGN-12	Sambaqui	-28.5446	-48.8083	Farias & Kneip (2010)	Farias, Deisi S. E. de; & Kneip, Andreas. (2010). Panorama arqueológico de Santa Catarina. Palhoça: Editora UNISUL.
Carniça IX	SC-LGN-37	Sambaqui	-28.5416	-48.8054	Farias & Kneip (2010)	Farias, Deisi S. E. de; & Kneip, Andreas. (2010). Panorama arqueológico de Santa Catarina. Palhoça: Editora UNISUL.
Carniça V	SC-LGN-13	Sambaqui	-28.5426	-48.8097	Farias & Kneip (2010)	Farias, Deisi S. E. de; & Kneip, Andreas. (2010). Panorama arqueológico de Santa Catarina. Palhoça: Editora UNISUL.
Carniça VI	SC-LGN-35	Sambaqui	-28.5407	-48.8023	Farias & Kneip (2010)	Farias, Deisi S. E. de; & Kneip, Andreas. (2010). Panorama arqueológico de Santa Catarina. Palhoça: Editora UNISUL.
Carniça VII	SC-LGN-36	Sambaqui	-28.5443	-48.8036	Farias & Kneip (2010)	Farias, Deisi S. E. de; & Kneip, Andreas. (2010). Panorama arqueológico de Santa Catarina. Palhoça: Editora UNISUL.
Carniça X	SC-LGN-38	Sambaqui	-28.5244	-48.8202	Farias & Kneip (2010)	Farias, Deisi S. E. de; & Kneip, Andreas. (2010). Panorama arqueológico de Santa Catarina. Palhoça: Editora UNISUL.
Carniça XI	SC-LGN-39	Sambaqui	-28.5248	-48.8223	Sapienza (2018)	Sapienza. (2018). Projeto de Delimitação Arqueológica do Sambaqui Carniça I, Município de Laguna/SC. Relatório final de atividades de delimitação. Processo 01510.000312/2017-82.
Carniça XII	SC-LGN-40	Sambaqui	-28.5258	-48.822	Sapienza (2018)	Sapienza. (2018.) Projeto de Delimitação Arqueológica do Sambaqui Carniça I, Município de Laguna/SC. Relatório final de atividades de delimitação. Processo 01510.000312/2017-82.
Cerâmico Laranjal 1		Guarani	-28.6201	-48.938	Milheira (2010)	Milheira, Rafael G. (2010). Arqueologia Guarani no litoral sul-catarinense: História e território. Universidade de São Paulo.
Cerâmico Laranjal 2		Guarani	-28.621	-48.9319	Milheira (2010)	Milheira, Rafael G. (2010). Arqueologia Guarani no litoral sul-catarinense: História e território. Universidade de São Paulo.
Cerâmico Laranjal 3		Guarani	-28.6196	-48.9441	Milheira (2010)	Milheira, Rafael G. (2010). Arqueologia Guarani no litoral sul-catarinense: História e território. Universidade de São Paulo.
Cerâmico Laranjal 4		Guarani	-28.6472	-48.9617	Milheira (2010)	Milheira, Rafael G. (2010). Arqueologia Guarani no litoral sul-catarinense: História e território. Universidade de São Paulo.
Cerâmico Laranjal 5		Guarani	-28.6467	-48.9605	Milheira (2010)	Milheira, Rafael G. (2010). Arqueologia Guarani no litoral sul-catarinense: História e território. Universidade de São Paulo.
Cerâmico Laranjal 6		Guarani	-28.6458	-48.9588	Milheira (2010)	Milheira, Rafael G. (2010). Arqueologia Guarani no litoral sul-catarinense: História e território. Universidade de São Paulo.
Cerâmico Laranjal 7		Guarani	-28.6598	-48.9949	Milheira (2010)	Milheira, Rafael G. (2010). Arqueologia Guarani no litoral sul-catarinense: História e território. Universidade de São Paulo.
Cerâmico Nova Brasilia		Guarani	-28.2209	-48.6998	GRUPEP (2012)	GRUPEP (2012). Relatório Final Projeto de Levantamento prospectivo, salvamento e monitoramento na área de implantação do condomínio residencial do programa minha casa minha vida, localidade de Nova Brasília, município de Imbituba-SC. Processo: 01510.001845/2011-96
Cerâmico Nova Brasilia II		Guarani	-28.222	-48.6998	DeMasi (2017)	DeMasi, Marco A. (2017). Relatório Final Projeto de Salvamento Arqueológico Duplicação Br-101 Trecho Su, Palhoça/SC a Passo de Torres/SC. Processo IPHAN 01510000151/2001-60
Cerâmico Passagem da Barra 2		Guarani	-28.5151	-48.7682	Silva (2015)	Silva, Oswaldo P. (2015). Relatório do Programa de Resgate Arqueológico. Salvamento Arqueológico na área de implantação do Lote 05 da Rdovia SC-100 - Interpraias trecho Barra de Laguna/Barra do Camacho. Processo IPHAN 01510.001527/2012-14
Congonhas I		Sambaqui	-28.5251	-49.0079	Farias & Kneip (2010)	Farias, Deisi S. E. de; & Kneip, Andreas. (2010). Panorama arqueológico de Santa Catarina. Palhoça: Editora UNISUL.
Congonhas II		Sambaqui	-28.5513	-49.0012	Farias & Kneip (2010)	Farias, Deisi S. E. de; & Kneip, Andreas. (2010). Panorama arqueológico de Santa Catarina. Palhoça: Editora UNISUL.
Congonhas III		Sambaqui	-28.5663	-49.0134	Farias & Kneip (2010)	Farias, Deisi S. E. de; & Kneip, Andreas. (2010). Panorama arqueológico de Santa Catarina. Palhoça: Editora UNISUL.
Congonhas IV		Sambaqui	-28.5083	-48.9804	Sapienza (2019)	Sapienza. (2019). Relatório Final do Projeto de Avaliação de Impacto ao Patrimônio Arqueológico na Área de Implantação do Loteamento Silvestre, Município de Tubarão - SC. Processo IPHAN 01510.000174/2019-01
Congonhas V		Sambaqui	-28.5147	-48.9909	Sapienza (2019)	Sapienza. (2019). Relatório Final do Projeto de Avaliação de Impacto ao Patrimônio Arqueológico na Área de Implantação do Loteamento Silvestre, Município de Tubarão - SC. Processo IPHAN 01510.000174/2019-01
Costa da Lagoa I		Guarani	-28.5935	-49.0371	Silva et al. (1999)	Silva, Osvaldo P.; Herberts, Ana Lúcia; Arnold E.; Campos, F. I. V.; Bartolomuci, Rafael; Campos, J. (1999). Levantamento do patrimônio histórico, cultural e arqueológico na área de influência das obras de duplicação da rodovia BR101-SC trecho Palhoça/Passo de Torres. Relatório de Pesquisa FAPEU/UFSC. Florianópolis, FAPEU UFSC, 1999.
Costa da Lagoa II		Sambaqui	-28.5916	-49.0394	Kneip, Farias & DeBlasis (2018)	Kneip, Andreas; Farias, Deisi S. E. de; & DeBlasis, Paulo. (2018). Longa duração e territorialidade da ocupação sambaquieira na laguna de Santa Marta, Santa Catarina. Revista de Arqueologia, 31(1), 25–51.
Costão do Ilhote de Santa Marta	SC-LGN-41	Shellmound with Itararé-Taquara ceramic	-28.6114	-48.8377	DeBlasis et al. (2007)	DeBlasis, Paulo; Kneip, Andreas; Scheel-Ybert, Rita; Giannini, Paulo César Fonseca; & Gaspar, Madu. (2007). Sambaquis e Paisagem - Dinâmica natural e arqueologia regional no litoral do sul do Brasil. Arqueología Suramericana, 3(1), 29–61.
Cubículo I		Sambaqui	-28.5632	-49.0626	Farias & Kneip (2010)	Farias, Deisi S. E. de; & Kneip, Andreas. (2010). Panorama arqueológico de Santa Catarina. Palhoça: Editora UNISUL.
Cubículo II		Sambaqui	-28.5601	-49.0535	Farias & Kneip (2010)	Farias, Deisi S. E. de; & Kneip, Andreas. (2010). Panorama arqueológico de Santa Catarina. Palhoça: Editora UNISUL.
Della Bruna		N/d	-28.7404	-49.204	GRUPEP database
Dunas da Guaiúba		Guarani	-28.301	-48.713	Silva et al. (1999)	Silva, Osvaldo P.; Herberts, Ana Lúcia; Arnold E.; Campos, F. I. V.; Bartolomuci, Rafael; Campos, J. (1999). Levantamento do patrimônio histórico, cultural e arqueológico na área de influência das obras de duplicação da rodovia BR101-SC trecho Palhoça/Passo de Torres. Relatório de Pesquisa FAPEU/UFSC. Florianópolis, FAPEU UFSC, 1999.
Encantada I	Emídeo	Sambaqui	-28.6355	-48.9154	Assunção (2010)	Assunção, Danilo (2010). Sambaquis da paleolaguna de Santa Marta: em busca do contexto regional no litoral sul de Santa Catarina. Universidade de São Paulo, São Paulo.
Encantada II	Vulcãozinho	Sambaqui	-28.6362	-48.9203	Farias & Kneip (2010)	Farias, Deisi S. E. de; & Kneip, Andreas. (2010). Panorama arqueológico de Santa Catarina. Palhoça: Editora UNISUL.
Encantada III	Juventus	Sambaqui	-28.6276	-48.9152	Assunção (2010)	Assunção, Danilo (2010). Sambaquis da paleolaguna de Santa Marta: em busca do contexto regional no litoral sul de Santa Catarina. Universidade de São Paulo, São Paulo.
Encruzo	Morro do Encruzo	Late sambaqui / Guarani	-28.5975	-49.0374	Milheira (2010)	Milheira, Rafael G. (2010). Arqueologia Guarani no litoral sul-catarinense: História e território. Universidade de São Paulo.
Engenho		Guarani	-28.2523	-48.7019	GRUPEP (2012)	GRUPEP (2012). Relatório Final Projeto de Levantamento prospectivo, salvamento e monitoramento na área de implantação do condomínio residencial do programa minha casa minha vida, localidade de Nova Brasília, município de Imbituba-SC. Processo: 01510.001845/2011-96
Estreito	SC-LGN-14	Sambaqui	-28.374	-48.7589	Farias & Kneip (2010)	Farias, Deisi S. E. de; & Kneip, Andreas. (2010). Panorama arqueológico de Santa Catarina. Palhoça: Editora UNISUL.
Estreito II	SC-LGN-15	Sambaqui	-28.3812	-48.7645	Farias & Kneip (2010)	Farias, Deisi S. E. de; & Kneip, Andreas. (2010). Panorama arqueológico de Santa Catarina. Palhoça: Editora UNISUL.
Estreito III	SC-LGN-16	Sambaqui	-28.3822	-48.7627	Farias & Kneip (2010)	Farias, Deisi S. E. de; & Kneip, Andreas. (2010). Panorama arqueológico de Santa Catarina. Palhoça: Editora UNISUL.
Eupídio Roque Cardoso II		Guarani	-28.7559	-49.1933	GRUPEP database
Figueirinha I		Sambaqui	-28.6627	-48.9701	Attorre (2015)	Attorre, Tiago. (2015). Por uma Arqueologia Marginal: as ocupações peri-sambaquieiras no entorno do sambaqui da Figueirinha II, Jaguaruna-SC, examinadas através do radar de penetração de solo. Universidade de São Paulo.
Figueirinha II		Sambaqui	-28.6594	-48.97	Attorre (2015)	Attorre, Tiago. (2015). Por uma Arqueologia Marginal: as ocupações peri-sambaquieiras no entorno do sambaqui da Figueirinha II, Jaguaruna-SC, examinadas através do radar de penetração de solo. Universidade de São Paulo.
Figueirinha III		Sambaqui	-28.6632	-48.9738	Attorre (2015)	Attorre, Tiago. (2015). Por uma Arqueologia Marginal: as ocupações peri-sambaquieiras no entorno do sambaqui da Figueirinha II, Jaguaruna-SC, examinadas através do radar de penetração de solo. Universidade de São Paulo.
Figueirinha IV		Sambaqui	-28.6584	-48.9704	Attorre (2015)	Attorre, Tiago. (2015). Por uma Arqueologia Marginal: as ocupações peri-sambaquieiras no entorno do sambaqui da Figueirinha II, Jaguaruna-SC, examinadas através do radar de penetração de solo. Universidade de São Paulo.
Figueirinha V	IMI 004	Late sambaqui	-28.6636	-48.9882	Attorre (2015)	Attorre, Tiago. (2015). Por uma Arqueologia Marginal: as ocupações peri-sambaquieiras no entorno do sambaqui da Figueirinha II, Jaguaruna-SC, examinadas através do radar de penetração de solo. Universidade de São Paulo.
Figueirinha VI		Guarani	-28.6525	-48.9729	Attorre (2015)	Attorre, Tiago. (2015). Por uma Arqueologia Marginal: as ocupações peri-sambaquieiras no entorno do sambaqui da Figueirinha II, Jaguaruna-SC, examinadas através do radar de penetração de solo. Universidade de São Paulo.
Fortim do Atalaia		Histórico	-28.4999	-48.7596	GRUPEP (2014a)	GRUPEP. (2014a) Preservação de Bens Culturais de Natureza Material Delimitação dos Sítios Arqueológicos no Litoral Catarinense: São João do Rio Vermelho, Aldeia Fúlvio Aducci, Sambaqui do Perrixil e Ruínas Remanescentes do Fortim do Atalaia. Processo 01510.000342/2014-46
Galheta I	SC-LGN-17	Sambaqui	-28.5652	-48.7875	Farias & Kneip (2010)	Farias, Deisi S. E. de; & Kneip, Andreas. (2010). Panorama arqueológico de Santa Catarina. Palhoça: Editora UNISUL.
Galheta II	SC-LGN-18	Sambaqui	-28.5655	-48.7883	Farias & Kneip (2010)	Farias, Deisi S. E. de; & Kneip, Andreas. (2010). Panorama arqueológico de Santa Catarina. Palhoça: Editora UNISUL.
Galheta III	SC-LGN-19 / Morro do Padre	Sambaqui	-28.5561	-48.7962	Farias & Kneip (2010)	Farias, Deisi S. E. de; & Kneip, Andreas. (2010). Panorama arqueológico de Santa Catarina. Palhoça: Editora UNISUL.
Galheta IV		Fish mound with Itararé-Taquara ceramic	-28.5665	-48.7891	DeBlasis et al. (2014)	DeBlasis, Paulo; Farias, Deisi S. E. de; & Kneip, Andreas. (2014). Velhas tradições e gente nova no pedaço: perspectivas longevas de arquitetura funerária na paisagem do litoral sul catarinense. Revista Museu de Arqueologia e Etnologia, 24, 109–136.
Galheta V		Histórico	-28.5685	-48.7875	Assunção (2010)	Assunção, Danilo (2010). Sambaquis da paleolaguna de Santa Marta: em busca do contexto regional no litoral sul de Santa Catarina. Universidade de São Paulo, São Paulo.
Garopaba do Sul I	SC-J-11	Sambaqui	-28.6251	-48.8924	Farias & Kneip (2010)	Farias, Deisi S. E. de; & Kneip, Andreas. (2010). Panorama arqueológico de Santa Catarina. Palhoça: Editora UNISUL.
Garopaba do Sul II		Sambaqui	-28.6236	-48.9052	Farias & Kneip (2010)	Farias, Deisi S. E. de; & Kneip, Andreas. (2010). Panorama arqueológico de Santa Catarina. Palhoça: Editora UNISUL.
Garopaba do Sul III		Sambaqui	-28.6204	-48.9135	Farias & Kneip (2010)	Farias, Deisi S. E. de; & Kneip, Andreas. (2010). Panorama arqueológico de Santa Catarina. Palhoça: Editora UNISUL.
Garopaba do Sul IV		Sambaqui	-28.619	-48.9153	Farias & Kneip (2010)	Farias, Deisi S. E. de; & Kneip, Andreas. (2010). Panorama arqueológico de Santa Catarina. Palhoça: Editora UNISUL.
Garopaba do Sul V		Sambaqui	-28.6246	-48.9011	Farias & Kneip (2010)	Farias, Deisi S. E. de; & Kneip, Andreas. (2010). Panorama arqueológico de Santa Catarina. Palhoça: Editora UNISUL.
Garopaba do Sul VI		Sambaqui	-28.6238	-48.9046	Farias & Kneip (2010)	Farias, Deisi S. E. de; & Kneip, Andreas. (2010). Panorama arqueológico de Santa Catarina. Palhoça: Editora UNISUL.
Garopaba do Sul VII		Sambaqui	-28.622	-48.9118	GRUPEP database
Guaiúba	IMA 018	Sambaqui	-28.2933	-48.7193	Silva et al. (1999)	Silva, Osvaldo P.; Herberts, Ana Lúcia; Arnold E.; Campos, F. I. V.; Bartolomuci, Rafael; Campos, J. (1999). Levantamento do patrimônio histórico, cultural e arqueológico na área de influência das obras de duplicação da rodovia BR101-SC trecho Palhoça/Passo de Torres. Relatório de Pesquisa FAPEU/UFSC. Florianópolis, FAPEU UFSC, 1999.
Ilhote de Ipoã II		Lithic / Umbu	-28.5327	-48.7679	Farias & Kneip (2010)	Farias, Deisi S. E. de; & Kneip, Andreas. (2010). Panorama arqueológico de Santa Catarina. Palhoça: Editora UNISUL.
Ilhote de Ipoã III		Lithic / Umbu	-28.5384	-48.7775	Farias & Kneip (2010)	Farias, Deisi S. E. de; & Kneip, Andreas. (2010). Panorama arqueológico de Santa Catarina. Palhoça: Editora UNISUL.
Imbituba VII	IMA 020	Sambaqui	-28.3164	-48.7389	Silva et al. (1999)	Silva, Osvaldo P.; Herberts, Ana Lúcia; Arnold E.; Campos, F. I. V.; Bartolomuci, Rafael; Campos, J. (1999). Levantamento do patrimônio histórico, cultural e arqueológico na área de influência das obras de duplicação da rodovia BR101-SC trecho Palhoça/Passo de Torres. Relatório de Pesquisa FAPEU/UFSC. Florianópolis, FAPEU UFSC, 1999.
Itapirubá I	IMA 014 / Imbituba III (Rohr)	Sambaqui	-28.3308	-48.7178	Merencio & DeBlasis (2021)	Merencio, Fabiana Terhaag; & DeBlasis, Paulo. (2021). Análises de mobilidade no litoral sul de Santa Catarina entre 2000-500 cal AP. Revista do Museu de Arqueologia e Etnologia, 36, 57–91.
Itapirubá II	IMA 015 / Imbituba IV (Rohr)	Sambaqui/Guarani	-28.331	-48.72	Merencio & DeBlasis (2021)	Merencio, Fabiana Terhaag; & DeBlasis, Paulo. (2021). Análises de mobilidade no litoral sul de Santa Catarina entre 2000-500 cal AP. Revista do Museu de Arqueologia e Etnologia, 36, 57–91.
Jaboticabeira 8		Guarani	-28.5766	-48.9795	Espaço Arqueologia (2017a)	Espaço Arqueologia. (2017a). Relatório Final de Pesquisa Arqueológica. Programa de resgate arqueológico e educação patrimonial nas áreas de mineração de areia - localidade de Jaboticabeira e Morro Bonito, município de Jaguaruna-SC. Processo IPHAN 01510.00767/2016-17
Jabuticabeira		Sambaqui	-28.5877	-49.0025	Farias & Kneip (2010)	Farias, Deisi S. E. de; & Kneip, Andreas. (2010). Panorama arqueológico de Santa Catarina. Palhoça: Editora UNISUL.
Jabuticabeira I		Sambaqui	-28.5729	-48.9824	Farias & Kneip (2010)	Farias, Deisi S. E. de; & Kneip, Andreas. (2010). Panorama arqueológico de Santa Catarina. Palhoça: Editora UNISUL.
Jabuticabeira II		Sambaqui / Late sambaqui	-28.5904	-48.9601	Nishida (2007)	Nishida, Paula. (2007). A coisa ficou preta: estudo do processo de formação da terra preta do sítio arqueológico Jabuticabeira II. Universidade de São Paulo.
Jabuticabeira III		Sambaqui	-28.5774	-48.9787	Farias & Kneip (2010)	Farias, Deisi S. E. de; & Kneip, Andreas. (2010). Panorama arqueológico de Santa Catarina. Palhoça: Editora UNISUL.
Jabuticabeira IV		Guarani	-28.5825	-48.9748	Farias & Kneip (2010)	Farias, Deisi S. E. de; & Kneip, Andreas. (2010). Panorama arqueológico de Santa Catarina. Palhoça: Editora UNISUL.
Jabuticabeira VI		Guarani	-28.5806	-48.9752	Espaço Arqueologia (2013)	Espaço Arqueologia. (2013). Programa de resgate arqueológico em área de Mineração na localidade de Jaboticabeira, município de Jaguaruna - SC. Relatório final de pesquisa
Jabuticabeira VII		Sambaqui	-28.5817	-48.9749	Espaço Arqueologia (2013)	Espaço Arqueologia. (2013). Programa de resgate arqueológico em área de Mineração na localidade de Jaboticabeira, município de Jaguaruna - SC. Relatório final de pesquisa
Jabuticabeiras V		Sambaqui	-28.581	-48.9758	Espaço Arqueologia (2013)	Espaço Arqueologia. (2013). Programa de resgate arqueológico em área de Mineração na localidade de Jaboticabeira, município de Jaguaruna - SC. Relatório final de pesquisa
Jaguaruna I		Sambaqui	-28.6148	-49.0213	Farias & Kneip (2010)	Farias, Deisi S. E. de; & Kneip, Andreas. (2010). Panorama arqueológico de Santa Catarina. Palhoça: Editora UNISUL.
Jaguaruna II		Sambaqui	-28.6173	-49.0171	Farias & Kneip (2010)	Farias, Deisi S. E. de; & Kneip, Andreas. (2010). Panorama arqueológico de Santa Catarina. Palhoça: Editora UNISUL.
Jaguaruna III		Sambaqui	-28.6047	-49.0414	Farias & Kneip (2010)	Farias, Deisi S. E. de; & Kneip, Andreas. (2010). Panorama arqueológico de Santa Catarina. Palhoça: Editora UNISUL.
Jaguaruna IV		Guarani	-28.6195	-49.0308	Farias & Kneip (2010)	Farias, Deisi S. E. de; & Kneip, Andreas. (2010). Panorama arqueológico de Santa Catarina. Palhoça: Editora UNISUL.
José Medeiros Costa		Guarani	-28.4306	-48.8927	Silva et al. (1999)	Silva, Osvaldo P.; Herberts, Ana Lúcia; Arnold E.; Campos, F. I. V.; Bartolomuci, Rafael; Campos, J. (1999). Levantamento do patrimônio histórico, cultural e arqueológico na área de influência das obras de duplicação da rodovia BR101-SC trecho Palhoça/Passo de Torres. Relatório de Pesquisa FAPEU/UFSC. Florianópolis, FAPEU UFSC, 1999.
KM 295		Guarani	-28.3191	-48.7264	Farias & Kneip (2010)	Farias, Deisi S. E. de; & Kneip, Andreas. (2010). Panorama arqueológico de Santa Catarina. Palhoça: Editora UNISUL.
KM 308	SC-LGN-20	Guarani	-28.4089	-48.7919	DeMasi (2017)	DeMasi, Marco A. (2017). Relatório Final Projeto de Salvamento Arqueológico Duplicação Br-101 Trecho Su, Palhoça/SC a Passo de Torres/SC. Processo IPHAN 01510000151/2001-60
Lageado I		Sambaqui	-28.5544	-49.0746	Farias & Kneip (2010)	Farias, Deisi S. E. de; & Kneip, Andreas. (2010). Panorama arqueológico de Santa Catarina. Palhoça: Editora UNISUL.
Lagoa do Laranjal I	SC-J-7	Sambaqui	-28.6449	-48.9321	Farias & Kneip (2010)	Farias, Deisi S. E. de; & Kneip, Andreas. (2010). Panorama arqueológico de Santa Catarina. Palhoça: Editora UNISUL.
Lagoa do Laranjal II	SC-J-44	Sambaqui	-28.6429	-48.9304	Farias & Kneip (2010)	Farias, Deisi S. E. de; & Kneip, Andreas. (2010). Panorama arqueológico de Santa Catarina. Palhoça: Editora UNISUL.
Lagoa do Laranjal III	SC-J-8	Sambaqui	-28.6385	-48.925	Farias & Kneip (2010)	Farias, Deisi S. E. de; & Kneip, Andreas. (2010). Panorama arqueológico de Santa Catarina. Palhoça: Editora UNISUL.
Lagoa dos Bichos I	SC-LGN-43	Sambaqui	-28.5473	-48.7898	Farias & Kneip (2010)	Farias, Deisi S. E. de; & Kneip, Andreas. (2010). Panorama arqueológico de Santa Catarina. Palhoça: Editora UNISUL.
Lagoa dos Bichos II		Sambaqui	-28.5428	-48.7882	Farias & Kneip (2010)	Farias, Deisi S. E. de; & Kneip, Andreas. (2010). Panorama arqueológico de Santa Catarina. Palhoça: Editora UNISUL.
Lagoa dos Bichos III		Sambaqui	-28.5417	-48.7869	Farias & Kneip (2010)	Farias, Deisi S. E. de; & Kneip, Andreas. (2010). Panorama arqueológico de Santa Catarina. Palhoça: Editora UNISUL.
Lagoa dos Bichos IV		Late Sambaqui	-28.5463	-48.7882	Farias & Kneip (2010)	Farias, Deisi S. E. de; & Kneip, Andreas. (2010). Panorama arqueológico de Santa Catarina. Palhoça: Editora UNISUL.
Lagoa dos Bichos V		Sambaqui	-28.5484	-48.7905	Farias & Kneip (2010)	Farias, Deisi S. E. de; & Kneip, Andreas. (2010). Panorama arqueológico de Santa Catarina. Palhoça: Editora UNISUL.
Madre	SC-LGN-45	Sambaqui	-28.5316	-48.838	Farias & Kneip (2010)	Farias, Deisi S. E. de; & Kneip, Andreas. (2010). Panorama arqueológico de Santa Catarina. Palhoça: Editora UNISUL.
Mato Alto I		Sambaqui	-28.5322	-48.9685	Farias & Kneip (2010)	Farias, Deisi S. E. de; & Kneip, Andreas. (2010). Panorama arqueológico de Santa Catarina. Palhoça: Editora UNISUL.
Mato Alto I (Guarani)		Guarani	-28.4513	-48.8073	Silva (2013)	Silva, Oswaldo P. (2013). Relatório de Salvamento Arqueológico. Salvamento Arqueológico na área de implantação do canteiro de obras de construção da ponte de Laguna. Processo IPHAN 01510.001205/2011-86
Mato Alto II		Sambaqui	-28.5296	-48.9704	Farias & Kneip (2010)	Farias, Deisi S. E. de; & Kneip, Andreas. (2010). Panorama arqueológico de Santa Catarina. Palhoça: Editora UNISUL.
Mirim I	IMA 011	Sambaqui	-28.2321	-48.7022	Farias & Kneip (2010)	Farias, Deisi S. E. de; & Kneip, Andreas. (2010). Panorama arqueológico de Santa Catarina. Palhoça: Editora UNISUL.
Monte Castelo		Sambaqui	-28.5208	-49.0207	Farias & Kneip (2010)	Farias, Deisi S. E. de; & Kneip, Andreas. (2010). Panorama arqueológico de Santa Catarina. Palhoça: Editora UNISUL.
Morrinhos		Sambaqui	-28.514	-48.975	Farias & Kneip (2010)	Farias, Deisi S. E. de; & Kneip, Andreas. (2010). Panorama arqueológico de Santa Catarina. Palhoça: Editora UNISUL.
Morrinhos II		Sambaqui	-28.5124	-48.9758	Sapienza (2019)	Sapienza. (2019). Relatório Final do Projeto de Avaliação de Impacto ao Patrimônio Arqueológico na Área de Implantação do Loteamento Silvestre, Município de Tubarão - SC. Processo IPHAN 01510.000174/2019-01
Morro Azul		Lithic / Umbu	-28.6324	-49.0803	DeMasi (2017)	DeMasi, Marco A. (2017). Relatório Final Projeto de Salvamento Arqueológico Duplicação Br-101 Trecho Su, Palhoça/SC a Passo de Torres/SC. Processo IPHAN 01510000151/2001-60
Morro Bonito I		Guarani	-28.6063	-48.964	Milheira (2010)	Milheira, Rafael G. (2010). Arqueologia Guarani no litoral sul-catarinense: História e território. Universidade de São Paulo.
Morro Bonito II		Guarani	-28.6089	-48.9839	Milheira (2010)	Milheira, Rafael G. (2010). Arqueologia Guarani no litoral sul-catarinense: História e território. Universidade de São Paulo.
Morro Bonito III		Guarani	-28.613	-48.9918	Milheira (2010)	Milheira, Rafael G. (2010). Arqueologia Guarani no litoral sul-catarinense: História e território. Universidade de São Paulo.
Morro Bonito IV		Guarani	-28.603	-48.9684	Farias & Kneip (2010)	Farias, Deisi S. E. de; & Kneip, Andreas. (2010). Panorama arqueológico de Santa Catarina. Palhoça: Editora UNISUL.
Morro Bonito IX		Guarani	-28.6213	-48.9748	Milheira (2010)	Milheira, Rafael G. (2010). Arqueologia Guarani no litoral sul-catarinense: História e território. Universidade de São Paulo.
Morro Bonito IX (2)		Guarani	-28.6281	-48.9918	Espaço Arqueologia (2017a)	Espaço Arqueologia. (2017a). Relatório Final de Pesquisa Arqueológica. Programa de resgate arqueológico e educação patrimonial nas áreas de mineração de areia - localidade de Jaboticabeira e Morro Bonito, município de Jaguaruna-SC. Processo IPHAN 01510.00767/2016-17
Morro Bonito V		Guarani	-28.6062	-48.9703	Farias & Kneip (2010)	Farias, Deisi S. E. de; & Kneip, Andreas. (2010). Panorama arqueológico de Santa Catarina. Palhoça: Editora UNISUL.
Morro Bonito VI		Guarani	-28.6005	-48.969	Farias & Kneip (2010)	Farias, Deisi S. E. de; & Kneip, Andreas. (2010). Panorama arqueológico de Santa Catarina. Palhoça: Editora UNISUL.
Morro Bonito VII		Guarani	-28.6022	-48.977	Farias & Kneip (2010)	Farias, Deisi S. E. de; & Kneip, Andreas. (2010). Panorama arqueológico de Santa Catarina. Palhoça: Editora UNISUL.
Morro Bonito VIII		Guarani	-28.6188	-48.9947	Milheira (2010)	Milheira, Rafael G. (2010). Arqueologia Guarani no litoral sul-catarinense: História e território. Universidade de São Paulo.
Morro Bonito X		Guarani	-28.6091	-48.9816	Milheira (2010)	Milheira, Rafael G. (2010). Arqueologia Guarani no litoral sul-catarinense: História e território. Universidade de São Paulo.
Morro Bonito X (2)		Guarani	-28.624	-48.9951	Espaço Arqueologia (2017b)	Espaço Arqueologia. (2017b). Relatório trimestral Programa Monitoramento arqueológico e Educaçao Patrimonial nas áreas de mineração da UNIMIN do Brasil Ltda - município de Jaguaruna/SC. Processo 01510.002094/2013-97 ( Relatório trimestral de monitoramento, abril/2017)
Morro da Roseta	SC-LGN-46 / Ipoã	Sambaqui	-28.5368	-48.7728	Kneip, Farias & DeBlasis (2018)	Kneip, Andreas; Farias, Deisi S. E. de; & DeBlasis, Paulo. (2018). Longa duração e territorialidade da ocupação sambaquieira na laguna de Santa Marta, Santa Catarina. Revista de Arqueologia, 31(1), 25–51.
Morro do Céu		Lithic / Umbu	-28.5993	-48.8232	Farias & Kneip (2010)	Farias, Deisi S. E. de; & Kneip, Andreas. (2010). Panorama arqueológico de Santa Catarina. Palhoça: Editora UNISUL.
Morro do Peralta	Laguna 01 / LGN-44	Sambaqui / Late sambaqui / Guarani	-28.489	-48.7828	Kneip, Farias & DeBlasis (2018)	Kneip, Andreas; Farias, Deisi S. E. de; & DeBlasis, Paulo. (2018). Longa duração e territorialidade da ocupação sambaquieira na laguna de Santa Marta, Santa Catarina. Revista de Arqueologia, 31(1), 25–51.
Morro Grande I	SC-J-27	Late sambaqui	-28.6973	-49.0848	Merencio & DeBlasis (2021)	Merencio, Fabiana Terhaag; & DeBlasis, Paulo. (2021). Análises de mobilidade no litoral sul de Santa Catarina entre 2000-500 cal AP. Revista do Museu de Arqueologia e Etnologia, 36, 57–91.
Morro Grande II	SC-J-28	Late sambaqui	-28.7015	-49.0842	Merencio & DeBlasis (2021)	Merencio, Fabiana Terhaag; & DeBlasis, Paulo. (2021). Análises de mobilidade no litoral sul de Santa Catarina entre 2000-500 cal AP. Revista do Museu de Arqueologia e Etnologia, 36, 57–91.
Morrote		Sambaqui / Late sambaqui	-28.5476	-48.9622	DeBlasis et al. (2007)	DeBlasis, Paulo; Kneip, Andreas; Scheel-Ybert, Rita; Giannini, Paulo César Fonseca; & Gaspar, Madu. (2007). Sambaquis e Paisagem - Dinâmica natural e arqueologia regional no litoral do sul do Brasil. Arqueología Suramericana, 3(1), 29–61.
Olho d'Água I		Guarani	-28.7917	-49.1972	Milheira (2010)	Milheira, Rafael G. (2010). Arqueologia Guarani no litoral sul-catarinense: História e território. Universidade de São Paulo.
Olho d'Água II		Guarani	-28.7689	-49.1704	Milheira (2010)	Milheira, Rafael G. (2010). Arqueologia Guarani no litoral sul-catarinense: História e território. Universidade de São Paulo.
Olho d'Água III		Guarani	-28.7586	-49.1542	Milheira (2010)	Milheira, Rafael G. (2010). Arqueologia Guarani no litoral sul-catarinense: História e território. Universidade de São Paulo.
Olho d'Água IV		Guarani	-28.704	-49.1302	Milheira (2010)	Milheira, Rafael G. (2010). Arqueologia Guarani no litoral sul-catarinense: História e território. Universidade de São Paulo.
Olho d'Água IX		Guarani	-28.7193	-49.1503	Silva et al. (1999)	Silva, Osvaldo P.; Herberts, Ana Lúcia; Arnold E.; Campos, F. I. V.; Bartolomuci, Rafael; Campos, J. (1999). Levantamento do patrimônio histórico, cultural e arqueológico na área de influência das obras de duplicação da rodovia BR101-SC trecho Palhoça/Passo de Torres. Relatório de Pesquisa FAPEU/UFSC. Florianópolis, FAPEU UFSC, 1999.
Olho d'Água VII		Guarani	-28.7356	-49.1653	GRUPEP database
Olho d'Água XI		Guarani	-28.7465	-49.1833	Espaço Arqueologia (2016)	Espaço Arqueologia. (2016). Programa de Resgate Arqueológico em Área de Mineração na localidade de Olho D' Água, município de Jaguaruna-SC. Processo IPHAN 01510.001844/2011-41
Passagem da Barra 1	SC-LGN-22	Sambaqui	-28.5277	-48.7752	Farias & Kneip (2010)	Farias, Deisi S. E. de; & Kneip, Andreas. (2010). Panorama arqueológico de Santa Catarina. Palhoça: Editora UNISUL.
Passagem do Rio D'Una I	IMA 007	Sambaqui	-28.2113	-48.7399	Farias & Kneip (2010)	Farias, Deisi S. E. de; & Kneip, Andreas. (2010). Panorama arqueológico de Santa Catarina. Palhoça: Editora UNISUL.
Passagem do Rio D'Una II	IMA 008	Sambaqui	-28.2104	-48.7401	Farias & Kneip (2010)	Farias, Deisi S. E. de; & Kneip, Andreas. (2010). Panorama arqueológico de Santa Catarina. Palhoça: Editora UNISUL.
Passagem do Rio D'Una III		Sambaqui	-28.2101	-48.7317	Farias & Kneip (2010)	Farias, Deisi S. E. de; & Kneip, Andreas. (2010). Panorama arqueológico de Santa Catarina. Palhoça: Editora UNISUL.
Pedra Chata	Bananal	Late Sambaqui	-28.4401	-48.845	Kneip & Mello (2018)	Kneip, Andreas; & Mello, Antônio A. S. (2018). Dinâmica da ocupação da região do camacho, litoral sul de Santa Catarina, a partir de 7500 anos até o presente. Revista Memorare, 5(1), 248–263.
Peixaria	SC-LGN-23	Sambaqui	-28.3723	-48.7618	Farias & Kneip (2010)	Farias, Deisi S. E. de; & Kneip, Andreas. (2010). Panorama arqueológico de Santa Catarina. Palhoça: Editora UNISUL.
Ponta da Guaiúba		Sambaqui	-28.2882	-48.7147	Silva et al. (1999)	Silva, Osvaldo P.; Herberts, Ana Lúcia; Arnold E.; Campos, F. I. V.; Bartolomuci, Rafael; Campos, J. (1999). Levantamento do patrimônio histórico, cultural e arqueológico na área de influência das obras de duplicação da rodovia BR101-SC trecho Palhoça/Passo de Torres. Relatório de Pesquisa FAPEU/UFSC. Florianópolis, FAPEU UFSC, 1999.
Ponta das Laranjeiras I		Sambaqui	-28.4274	-48.8407	Farias & Kneip (2010)	Farias, Deisi S. E. de; & Kneip, Andreas. (2010). Panorama arqueológico de Santa Catarina. Palhoça: Editora UNISUL.
Ponta das Laranjeiras II		Sambaqui / Late sambaqui	-28.4211	-48.8367	Kneip, Farias & DeBlasis (2018)	Kneip, Andreas; Farias, Deisi S. E. de; & DeBlasis, Paulo. (2018). Longa duração e territorialidade da ocupação sambaquieira na laguna de Santa Marta, Santa Catarina. Revista de Arqueologia, 31(1), 25–51.
Ponta das Laranjeiras III	SC-LGN-24	Sambaqui	-28.4262	-48.8629	Assunção (2010)	Assunção, Danilo (2010). Sambaquis da paleolaguna de Santa Marta: em busca do contexto regional no litoral sul de Santa Catarina. Universidade de São Paulo, São Paulo.
Ponta do Morro Azul	SC-J-53	Sambaqui	-28.6218	-49.0554	Farias & Kneip (2010)	Farias, Deisi S. E. de; & Kneip, Andreas. (2010). Panorama arqueológico de Santa Catarina. Palhoça: Editora UNISUL.
Ponta do Morro I	SC-J-51	Sambaqui	-28.5885	-49.0035	Kneip & Mello (2018)	Kneip, Andreas; & Mello, Antônio A. S. (2018). Dinâmica da ocupação da região do camacho, litoral sul de Santa Catarina, a partir de 7500 anos até o presente. Revista Memorare, 5(1), 248–263.
Ponta do Morro II		Sambaqui	-28.5895	-49.0035	Kneip & Mello (2018)	Kneip, Andreas; & Mello, Antônio A. S. (2018). Dinâmica da ocupação da região do camacho, litoral sul de Santa Catarina, a partir de 7500 anos até o presente. Revista Memorare, 5(1), 248–263.
Ponta do Perrechil I	SC-LGN-25	Sambaqui	-28.3589	-48.8014	Sapienza (2014)	Sapienza. (2014). Preservação de Bens Culturais de Natureza Material Delimitação de Sítios Arqueológicos no Litoral Catarinense. Processo IPHAN 01510.000744/2011-06
Ponta do Perrechil II	SC-LGN-26	Sambaqui	-28.3591	-48.8006	Farias & Kneip (2010)	Farias, Deisi S. E. de; & Kneip, Andreas. (2010). Panorama arqueológico de Santa Catarina. Palhoça: Editora UNISUL.
Ponta Rasa	IMA 0001	Sambaqui	-28.3189	-48.7393	Silva et al. (1999)	Silva, Osvaldo P.; Herberts, Ana Lúcia; Arnold E.; Campos, F. I. V.; Bartolomuci, Rafael; Campos, J. (1999). Levantamento do patrimônio histórico, cultural e arqueológico na área de influência das obras de duplicação da rodovia BR101-SC trecho Palhoça/Passo de Torres. Relatório de Pesquisa FAPEU/UFSC. Florianópolis, FAPEU UFSC, 1999.
Porto da Vila I	IMA 005 / Imbituba 10 / Vila Nova I	Sambaqui	-28.2661	-48.7071	Farias & Kneip (2010)	Farias, Deisi S. E. de; & Kneip, Andreas. (2010). Panorama arqueológico de Santa Catarina. Palhoça: Editora UNISUL.
Porto Vieira I	SC-J-15 / Jaguaruna 13	Sambaqui/Guarani	-28.5949	-49.0016	Assunção (2010)	Assunção, Danilo (2010). Sambaquis da paleolaguna de Santa Marta: em busca do contexto regional no litoral sul de Santa Catarina. Universidade de São Paulo, São Paulo.
Porto Vieira II	SC-J-50 / Ilhota da Ponta do Morro	Sambaqui	-28.5868	-49.0016	Kneip & Mello (2018)	Kneip, Andreas; & Mello, Antônio A. S. (2018). Dinâmica da ocupação da região do camacho, litoral sul de Santa Catarina, a partir de 7500 anos até o presente. Revista Memorare, 5(1), 248–263.
Praia da Casa Grande		Sambaqui	-28.3402	-48.8246	Amaral (2002)	Amaral, Juaci. (2002). Transformações na paisagem no município de Imaruí, SC. Universidade Federal de Santa Catarina.
Riachinho		Sambaqui	-28.6264	-48.9744	Kneip, Farias & DeBlasis (2018)	Kneip, Andreas; Farias, Deisi S. E. de; & DeBlasis, Paulo. (2018). Longa duração e territorialidade da ocupação sambaquieira na laguna de Santa Marta, Santa Catarina. Revista de Arqueologia, 31(1), 25–51.
Riachinho I		Guarani	-28.6212	-48.9998	GRUPEP database
Riachinho II		Guarani	-28.646	-49.0204	Milheira (2010)	Milheira, Rafael G. (2010). Arqueologia Guarani no litoral sul-catarinense: História e território. Universidade de São Paulo.
Riachinho III		Guarani	-28.6413	-49.0187	Milheira (2010)	Milheira, Rafael G. (2010). Arqueologia Guarani no litoral sul-catarinense: História e território. Universidade de São Paulo.
Riachinho IV		Guarani	-28.6387	-49.0212	Milheira (2010)	Milheira, Rafael G. (2010). Arqueologia Guarani no litoral sul-catarinense: História e território. Universidade de São Paulo.
Riachinho V		Guarani	-28.6548	-49.0145	Milheira (2010)	Milheira, Rafael G. (2010). Arqueologia Guarani no litoral sul-catarinense: História e território. Universidade de São Paulo.
Riacho dos Franciscos		Sambaqui	-28.6103	-48.9418	Farias & Kneip (2010)	Farias, Deisi S. E. de; & Kneip, Andreas. (2010). Panorama arqueológico de Santa Catarina. Palhoça: Editora UNISUL.
Riacho dos Franciscos I		Guarani	-28.6112	-48.9544	Farias & Kneip (2010)	Farias, Deisi S. E. de; & Kneip, Andreas. (2010). Panorama arqueológico de Santa Catarina. Palhoça: Editora UNISUL.
Riacho dos Franciscos II		Guarani	-28.6138	-48.9457	Farias & Kneip (2010)	Farias, Deisi S. E. de; & Kneip, Andreas. (2010). Panorama arqueológico de Santa Catarina. Palhoça: Editora UNISUL.
Riacho dos Franciscos III		Guarani	-28.6165	-48.9488	Farias & Kneip (2010)	Farias, Deisi S. E. de; & Kneip, Andreas. (2010). Panorama arqueológico de Santa Catarina. Palhoça: Editora UNISUL.
Ribeirão Pequeno	SC-LGN-28	Sambaqui	-28.5247	-48.8914	Farias & Kneip (2010)	Farias, Deisi S. E. de; & Kneip, Andreas. (2010). Panorama arqueológico de Santa Catarina. Palhoça: Editora UNISUL.
Rio Cachoeirinhas 1		Lithic / Umbu	-28.2307	-49.2486	Cerezer (2017)	Cerezer, Jedson F. (2017). Relatório de Pesquisa. Avaliação de impacto ao patrimônio arqueológico na área de implantação da Mina Rio Cachorrinhos, município de Grão-Pará e Braço do Norte-SC. Processo IPHAN 01510.000890/2016-38
Rio Cachoeirinhas 2		Lithic / Umbu	-28.2432	-49.2447	Cerezer (2017)	Cerezer, Jedson F. (2017). Relatório de Pesquisa. Avaliação de impacto ao patrimônio arqueológico na área de implantação da Mina Rio Cachorrinhos, município de Grão-Pará e Braço do Norte-SC. Processo IPHAN 01510.000890/2016-38
Rio Cachoeirinhas 3		Lithic / Umbu	-28.2383	-49.2387	Cerezer (2017)	Cerezer, Jedson F. (2017). Relatório de Pesquisa. Avaliação de impacto ao patrimônio arqueológico na área de implantação da Mina Rio Cachorrinhos, município de Grão-Pará e Braço do Norte-SC. Processo IPHAN 01510.000890/2016-38
Rio Cachoeirinhas 4		Lithic / Umbu	-28.2352	-49.2348	Cerezer (2017)	Cerezer, Jedson F. (2017). Relatório de Pesquisa. Avaliação de impacto ao patrimônio arqueológico na área de implantação da Mina Rio Cachorrinhos, município de Grão-Pará e Braço do Norte-SC. Processo IPHAN 01510.000890/2016-38
Rio Cachoeirinhas 5		Lithic / Umbu	-28.2292	-49.2289	Cerezer (2017)	Cerezer, Jedson F. (2017). Relatório de Pesquisa. Avaliação de impacto ao patrimônio arqueológico na área de implantação da Mina Rio Cachorrinhos, município de Grão-Pará e Braço do Norte-SC. Processo IPHAN 01510.000890/2016-38
Rio Cachoeirinhas 6		Lithic / Umbu	-28.2312	-49.2324	Cerezer (2017)	Cerezer, Jedson F. (2017). Relatório de Pesquisa. Avaliação de impacto ao patrimônio arqueológico na área de implantação da Mina Rio Cachorrinhos, município de Grão-Pará e Braço do Norte-SC. Processo IPHAN 01510.000890/2016-38
Roça Grande II	IMA 017	Sambaqui	-28.3438	-48.7338	Silva et al. (1999)	Silva, Osvaldo P.; Herberts, Ana Lúcia; Arnold E.; Campos, F. I. V.; Bartolomuci, Rafael; Campos, J. (1999). Levantamento do patrimônio histórico, cultural e arqueológico na área de influência das obras de duplicação da rodovia BR101-SC trecho Palhoça/Passo de Torres. Relatório de Pesquisa FAPEU/UFSC. Florianópolis, FAPEU UFSC, 1999.
Roça Grande III	IMA 021	Sambaqui	-28.3277	-48.7318	GRUPEP (2012)	GRUPEP (2012). Relatório Final Projeto de Levantamento prospectivo, salvamento e monitoramento na área de implantação do condomínio residencial do programa minha casa minha vida, localidade de Nova Brasília, município de Imbituba-SC. Processo: 01510.001845/2011-96
Samae		Guarani	-28.6183	-48.9259	Farias & Kneip (2010)	Farias, Deisi S. E. de; & Kneip, Andreas. (2010). Panorama arqueológico de Santa Catarina. Palhoça: Editora UNISUL.
Samambaia I	IMI 001 / Santo Tomás	Sambaqui	-28.3224	-48.8799	Farias & Kneip (2010)	Farias, Deisi S. E. de; & Kneip, Andreas. (2010). Panorama arqueológico de Santa Catarina. Palhoça: Editora UNISUL.
Samambaia II	IMI 003	Sambaqui	-28.326	-48.8849	Farias & Kneip (2010)	Farias, Deisi S. E. de; & Kneip, Andreas. (2010). Panorama arqueológico de Santa Catarina. Palhoça: Editora UNISUL.
Sambaqui Abelha		Sambaqui	-28.5428	-49.0519	Farias & Kneip (2010)	Farias, Deisi S. E. de; & Kneip, Andreas. (2010). Panorama arqueológico de Santa Catarina. Palhoça: Editora UNISUL.
Sambaqui da Amizade		Sambaqui	-28.5635	-49.0049	Database and shapefile IPHAN
Sambaqui da Duna	SC-LGN-30	Sambaqui	-28.3628	-48.7227	DeMasi (2017)	DeMasi, Marco A. (2017). Relatório Final Projeto de Salvamento Arqueológico Duplicação Br-101 Trecho Su, Palhoça/SC a Passo de Torres/SC. Processo IPHAN 01510000151/2001-60
Sambaqui da Esplanada		Sambaqui	-28.6966	-49.2002	DeMasi (2017)	DeMasi, Marco A. (2017). Relatório Final Projeto de Salvamento Arqueológico Duplicação Br-101 Trecho Su, Palhoça/SC a Passo de Torres/SC. Processo IPHAN 01510000151/2001-60
Sambaqui da Ponta do Simão		Sambaqui	-28.5308	-49.0463	Silva et al. (1999)	Silva, Osvaldo P.; Herberts, Ana Lúcia; Arnold E.; Campos, F. I. V.; Bartolomuci, Rafael; Campos, J. (1999). Levantamento do patrimônio histórico, cultural e arqueológico na área de influência das obras de duplicação da rodovia BR101-SC trecho Palhoça/Passo de Torres. Relatório de Pesquisa FAPEU/UFSC. Florianópolis, FAPEU UFSC, 1999.
Sambaqui Olho d'Água	SC-J-38	Late Sambaqui	-28.7476	-49.1546	Merencio & DeBlasis (2021)	Merencio, Fabiana Terhaag; & DeBlasis, Paulo. (2021). Análises de mobilidade no litoral sul de Santa Catarina entre 2000-500 cal AP. Revista do Museu de Arqueologia e Etnologia, 36, 57–91.
Sambaqui Trevo 13 de Maio		Sambaqui	-28.5782	-49.0524	DeMasi (2017)	DeMasi, Marco A. (2017). Relatório Final Projeto de Salvamento Arqueológico Duplicação Br-101 Trecho Su, Palhoça/SC a Passo de Torres/SC. Processo IPHAN 01510000151/2001-60
Sambaqui Vila Nova		Sambaqui	-28.2608	-48.7039	GRUPEP (2012)	GRUPEP (2012). Relatório Final Projeto de Levantamento prospectivo, salvamento e monitoramento na área de implantação do condomínio residencial do programa minha casa minha vida, localidade de Nova Brasília, município de Imbituba-SC. Processo: 01510.001845/2011-96
Sanga Grande I		Lithic / Umbu	-28.6001	-49.0941	Farias & Kneip (2010)	Farias, Deisi S. E. de; & Kneip, Andreas. (2010). Panorama arqueológico de Santa Catarina. Palhoça: Editora UNISUL.
Sanga Grande II		Lithic / Umbu	-28.5994	-49.0936	Farias & Kneip (2010)	Farias, Deisi S. E. de; & Kneip, Andreas. (2010). Panorama arqueológico de Santa Catarina. Palhoça: Editora UNISUL.
Sanga Grande III		Lithic / Umbu	-28.5997	-49.0929	Farias & Kneip (2010)	Farias, Deisi S. E. de; & Kneip, Andreas. (2010). Panorama arqueológico de Santa Catarina. Palhoça: Editora UNISUL.
Sanga Grande IV		Lithic / Umbu	-28.6008	-49.0925	Farias & Kneip (2010)	Farias, Deisi S. E. de; & Kneip, Andreas. (2010). Panorama arqueológico de Santa Catarina. Palhoça: Editora UNISUL.
Sangão I		Guarani	-28.6825	-49.1163	Farias & Kneip (2010)	Farias, Deisi S. E. de; & Kneip, Andreas. (2010). Panorama arqueológico de Santa Catarina. Palhoça: Editora UNISUL.
Sangão II		Guarani	-28.6826	-49.117	Farias & Kneip (2010)	Farias, Deisi S. E. de; & Kneip, Andreas. (2010). Panorama arqueológico de Santa Catarina. Palhoça: Editora UNISUL.
Sangão III		N/d	-28.6546	-49.1724	Farias & Kneip (2010)	Farias, Deisi S. E. de; & Kneip, Andreas. (2010). Panorama arqueológico de Santa Catarina. Palhoça: Editora UNISUL.
Santa Marta I	SC-LGN-3	Sambaqui	-28.6033	-48.8309	Assunção (2010)	Assunção, Danilo (2010). Sambaquis da paleolaguna de Santa Marta: em busca do contexto regional no litoral sul de Santa Catarina. Universidade de São Paulo, São Paulo.
Santa Marta II	SC-LGN-04	Sambaqui	-28.6072	-48.8193	Assunção (2010)	Assunção, Danilo (2010). Sambaquis da paleolaguna de Santa Marta: em busca do contexto regional no litoral sul de Santa Catarina. Universidade de São Paulo, São Paulo.
Santa Marta III	SC-LGN-05	Sambaqui	-28.5954	-48.8225	Assunção (2010)	Assunção, Danilo (2010). Sambaquis da paleolaguna de Santa Marta: em busca do contexto regional no litoral sul de Santa Catarina. Universidade de São Paulo, São Paulo.
Santa Marta IV	SC-LGN-47	Sambaqui	-28.5952	-48.8364	Assunção (2010)	Assunção, Danilo (2010). Sambaquis da paleolaguna de Santa Marta: em busca do contexto regional no litoral sul de Santa Catarina. Universidade de São Paulo, São Paulo.
Santa Marta IX		Sambaqui	-28.597	-48.824	Assunção (2010)	Assunção, Danilo (2010). Sambaquis da paleolaguna de Santa Marta: em busca do contexto regional no litoral sul de Santa Catarina. Universidade de São Paulo, São Paulo.
Santa Marta Pequeno	SC-LGN-49	Sambaqui	-28.5595	-48.805	Assunção (2010)	Assunção, Danilo (2010). Sambaquis da paleolaguna de Santa Marta: em busca do contexto regional no litoral sul de Santa Catarina. Universidade de São Paulo, São Paulo.
Santa Marta V	SC-LGN-48	Sambaqui	-28.594	-48.837	Assunção (2010)	Assunção, Danilo (2010). Sambaquis da paleolaguna de Santa Marta: em busca do contexto regional no litoral sul de Santa Catarina. Universidade de São Paulo, São Paulo.
Santa Marta VI		Sambaqui	-28.5967	-48.8377	Assunção (2010)	Assunção, Danilo (2010). Sambaquis da paleolaguna de Santa Marta: em busca do contexto regional no litoral sul de Santa Catarina. Universidade de São Paulo, São Paulo.
Santa Marta VII		Sambaqui	-28.5966	-48.8386	Assunção (2010)	Assunção, Danilo (2010). Sambaquis da paleolaguna de Santa Marta: em busca do contexto regional no litoral sul de Santa Catarina. Universidade de São Paulo, São Paulo.
Santa Marta VIII		Fish mound	-28.5935	-48.837	Assunção (2010)	Assunção, Danilo (2010). Sambaquis da paleolaguna de Santa Marta: em busca do contexto regional no litoral sul de Santa Catarina. Universidade de São Paulo, São Paulo.
Santa Marta X		Sambaqui	-28.6008	-48.8221	Assunção (2010)	Assunção, Danilo (2010). Sambaquis da paleolaguna de Santa Marta: em busca do contexto regional no litoral sul de Santa Catarina. Universidade de São Paulo, São Paulo.
SC TUB 32 Arino Bressan		Sambaqui	-28.5044	-49.0276	GRUPEP (2010)	GRUPEP (2010). Prospecção Arqueológica Pré-Histórica na área de Implantação de Loteamento Residencial Arino Bressan no Bairro Monte Castelo, Tubarão - SC. Processo IPHAN 01510.001064/2010-11
SC-ARA-030 Lagoa dos Freitas		Late Sambaqui/Guarani	-28.8065	-49.22	Campos (2015)	Campos, Juliano B. (2015). Arqueologia Entre Rios e a Gestão Integrada do Território no Extremo Sul de Santa Catarina – Brasil. Universidade de Trás-os-Montes e Alto Douro, Vila Real, Portugal.
SC-ARA-036		Guarani	-28.8063	-49.221	Campos (2015)	Campos, Juliano B. (2015). Arqueologia Entre Rios e a Gestão Integrada do Território no Extremo Sul de Santa Catarina – Brasil. Universidade de Trás-os-Montes e Alto Douro, Vila Real, Portugal.
SC-Formigão 01		Sambaqui	-28.4969	-49.0424	GRUPEP (2014b)	GRUPEP. (2014b). Programa de Salvamento Arqueológico Pré-Histórico e Educação Patrimonial na área de duplicação da BR-101 – Trecho do Morro do Formigão. Proccesso 01510.001550/2012-09
SC-GUARDA-01 Pedro Antunes		Lithic / Umbu	-28.4226	-49.048	Farias & Kneip (2010)	Farias, Deisi S. E. de; & Kneip, Andreas. (2010). Panorama arqueológico de Santa Catarina. Palhoça: Editora UNISUL.
SC-GUARDA-02 Hélio Cascaes		Lithic / Umbu	-28.4243	-49.0507	Farias & Kneip (2010)	Farias, Deisi S. E. de; & Kneip, Andreas. (2010). Panorama arqueológico de Santa Catarina. Palhoça: Editora UNISUL.
SC-GUARDA-03 Marta Teodoro Marcolino		Lithic / Umbu	-28.4203	-49.0733	Farias & Kneip (2010)	Farias, Deisi S. E. de; & Kneip, Andreas. (2010). Panorama arqueológico de Santa Catarina. Palhoça: Editora UNISUL.
SC-GUARDA-04 Marta Teodoro Marcolino		Lithic / Umbu	-28.443	-49.082	Farias & Kneip (2010)	Farias, Deisi S. E. de; & Kneip, Andreas. (2010). Panorama arqueológico de Santa Catarina. Palhoça: Editora UNISUL.
SC-GUARDA-05 Hercílio Corrêa da Silva		Lithic / Umbu	-28.4198	-49.0667	Farias & Kneip (2010)	Farias, Deisi S. E. de; & Kneip, Andreas. (2010). Panorama arqueológico de Santa Catarina. Palhoça: Editora UNISUL.
SC-GUARDA-06 Edissânia S. Teodoro		Lithic / Umbu	-28.4191	-49.0736	Farias & Kneip (2010)	Farias, Deisi S. E. de; & Kneip, Andreas. (2010). Panorama arqueológico de Santa Catarina. Palhoça: Editora UNISUL.
SC-GUARDA-07 Edissânia S. Teodoro		Lithic / Umbu	-28.4239	-49.0746	Farias & Kneip (2010)	Farias, Deisi S. E. de; & Kneip, Andreas. (2010). Panorama arqueológico de Santa Catarina. Palhoça: Editora UNISUL.
SC-GUARDA-08 Pedro Antunes		Lithic / Umbu	-28.4249	-49.0732	Farias & Kneip (2010)	Farias, Deisi S. E. de; & Kneip, Andreas. (2010). Panorama arqueológico de Santa Catarina. Palhoça: Editora UNISUL.
SC-GUARDA-09		Lithic / Umbu	-28.4203	-49.0582	Farias & Kneip (2010)	Farias, Deisi S. E. de; & Kneip, Andreas. (2010). Panorama arqueológico de Santa Catarina. Palhoça: Editora UNISUL.
SC-GUARDA-10		Lithic / Umbu	-28.4204	-49.051	Farias & Kneip (2010)	Farias, Deisi S. E. de; & Kneip, Andreas. (2010). Panorama arqueológico de Santa Catarina. Palhoça: Editora UNISUL.
SC-GUARDA-11		Lithic / Umbu	-28.4128	-49.0637	Farias & Kneip (2010)	Farias, Deisi S. E. de; & Kneip, Andreas. (2010). Panorama arqueológico de Santa Catarina. Palhoça: Editora UNISUL.
SC-GUARDA-12		Lithic / Umbu	-28.4133	-49.0508	Farias & Kneip (2010)	Farias, Deisi S. E. de; & Kneip, Andreas. (2010). Panorama arqueológico de Santa Catarina. Palhoça: Editora UNISUL.
SC-GUARDA-13		Lithic / Umbu	-28.4112	-49.0556	Farias & Kneip (2010)	Farias, Deisi S. E. de; & Kneip, Andreas. (2010). Panorama arqueológico de Santa Catarina. Palhoça: Editora UNISUL.
SC-GUARDA-14		Lithic / Umbu	-28.4111	-49.041	Farias & Kneip (2010)	Farias, Deisi S. E. de; & Kneip, Andreas. (2010). Panorama arqueológico de Santa Catarina. Palhoça: Editora UNISUL.
SC-GUARDA-15		Lithic / Umbu	-28.4272	-49.0652	Farias & Kneip (2010)	Farias, Deisi S. E. de; & Kneip, Andreas. (2010). Panorama arqueológico de Santa Catarina. Palhoça: Editora UNISUL.
SC-GUARDA-16		Lithic / Umbu	-28.4263	-49.0642	Farias & Kneip (2010)	Farias, Deisi S. E. de; & Kneip, Andreas. (2010). Panorama arqueológico de Santa Catarina. Palhoça: Editora UNISUL.
SC-GUARDA-17		Lithic / Umbu	-28.4264	-49.0603	Farias & Kneip (2010)	Farias, Deisi S. E. de; & Kneip, Andreas. (2010). Panorama arqueológico de Santa Catarina. Palhoça: Editora UNISUL.
SC-GUARDA-18		Lithic / Umbu	-28.4244	-49.0763	Farias & Kneip (2010)	Farias, Deisi S. E. de; & Kneip, Andreas. (2010). Panorama arqueológico de Santa Catarina. Palhoça: Editora UNISUL.
SC-GUARDA-19		Lithic / Umbu	-28.4256	-49.076	Farias & Kneip (2010)	Farias, Deisi S. E. de; & Kneip, Andreas. (2010). Panorama arqueológico de Santa Catarina. Palhoça: Editora UNISUL.
SC-GUARDA-20		Lithic / Umbu	-28.4266	-49.0776	Farias & Kneip (2010)	Farias, Deisi S. E. de; & Kneip, Andreas. (2010). Panorama arqueológico de Santa Catarina. Palhoça: Editora UNISUL.
SC-GUARDA-21		Lithic / Umbu	-28.4143	-49.0626	Farias & Kneip (2010)	Farias, Deisi S. E. de; & Kneip, Andreas. (2010). Panorama arqueológico de Santa Catarina. Palhoça: Editora UNISUL.
SC-GUARDA-22		Lithic / Umbu	-28.4195	-49.0404	Farias & Kneip (2010)	Farias, Deisi S. E. de; & Kneip, Andreas. (2010). Panorama arqueológico de Santa Catarina. Palhoça: Editora UNISUL.
SC-GUARDA-23		Lithic / Umbu	-28.4194	-49.039	Farias & Kneip (2010)	Farias, Deisi S. E. de; & Kneip, Andreas. (2010). Panorama arqueológico de Santa Catarina. Palhoça: Editora UNISUL.
SC-GUARDA-24		Lithic / Umbu	-28.4242	-49.0596	Farias & Kneip (2010)	Farias, Deisi S. E. de; & Kneip, Andreas. (2010). Panorama arqueológico de Santa Catarina. Palhoça: Editora UNISUL.
SC-GUARDA-25		Lithic / Umbu	-28.4332	-49.0747	Farias & Kneip (2010)	Farias, Deisi S. E. de; & Kneip, Andreas. (2010). Panorama arqueológico de Santa Catarina. Palhoça: Editora UNISUL.
SC-GUARDA-26		Lithic / Umbu	-28.3882	-49.0594	Farias & Kneip (2010)	Farias, Deisi S. E. de; & Kneip, Andreas. (2010). Panorama arqueológico de Santa Catarina. Palhoça: Editora UNISUL.
SC-GUARDA-27		Lithic / Umbu	-28.3883	-49.0584	Farias & Kneip (2010)	Farias, Deisi S. E. de; & Kneip, Andreas. (2010). Panorama arqueológico de Santa Catarina. Palhoça: Editora UNISUL.
SC-GUARDA-28		Lithic / Umbu	-28.3849	-49.0541	Farias & Kneip (2010)	Farias, Deisi S. E. de; & Kneip, Andreas. (2010). Panorama arqueológico de Santa Catarina. Palhoça: Editora UNISUL.
SC-JAG-055		Guarani	-28.6717	-49.0759	GRUPEP (2011)	GRUPEP (2011). Relatório Final Programa de Prospecção e Salvamento Arqueológico pré-histórico na área da abertura de estrada entre o aeroporto regional de Jaguaruna e a BR-101, Jaguaruna/Sangão-SC. Processo 01510.000971/2010-42
SC-LGN-050		Guarani	-28.4327	-48.8073	Farias & DeBlasis (2014)	Farias, Deisi S. E. de; DeBlasis, Paulo. (2014). Programa de Salvamento Arqueológico e Educação patrimonial na área de duplicação da BR-101 trecho Ponte de Cabeçuda, Laguna/SC. Relatório Final. ProcessoIPHAN 01510.000341/2007-72
SC-MF-01		Lithic / Umbu	-28.6327	-49.2347	Farias & Kneip (2010)	Farias, Deisi S. E. de; & Kneip, Andreas. (2010). Panorama arqueológico de Santa Catarina. Palhoça: Editora UNISUL.
SC-NB-01		Guarani	-28.2077	-48.7023	GRUPEP (2012)	GRUPEP (2012). Relatório Final Projeto de Levantamento prospectivo, salvamento e monitoramento na área de implantação do condomínio residencial do programa minha casa minha vida, localidade de Nova Brasília, município de Imbituba-SC. Processo: 01510.001845/2011-96
SC-NB-04		Sambaqui/Guarani	-28.2066	-48.7019	GRUPEP (2012)	GRUPEP (2012). Relatório Final Projeto de Levantamento prospectivo, salvamento e monitoramento na área de implantação do condomínio residencial do programa minha casa minha vida, localidade de Nova Brasília, município de Imbituba-SC. Processo: 01510.001845/2011-96
SC-Pedras Grandes 01		Lithic / Umbu	-28.5205	-49.2061	Farias & Kneip (2010)	Farias, Deisi S. E. de; & Kneip, Andreas. (2010). Panorama arqueológico de Santa Catarina. Palhoça: Editora UNISUL.
SC-Pedras Grandes 02		Lithic / Umbu	-28.5183	-49.2026	Farias & Kneip (2010)	Farias, Deisi S. E. de; & Kneip, Andreas. (2010). Panorama arqueológico de Santa Catarina. Palhoça: Editora UNISUL.
SC-Pedras Grandes 03		Lithic / Umbu	-28.5163	-49.2021	Farias & Kneip (2010)	Farias, Deisi S. E. de; & Kneip, Andreas. (2010). Panorama arqueológico de Santa Catarina. Palhoça: Editora UNISUL.
SC-Pedras Grandes 04		Lithic / Umbu	-28.5268	-49.2207	Farias & Kneip (2010)	Farias, Deisi S. E. de; & Kneip, Andreas. (2010). Panorama arqueológico de Santa Catarina. Palhoça: Editora UNISUL.
SC-TB-33	Caruru	Itararé-Taquara (estrutura semissubterrânea)	-28.4215	-49.0669	DeBlasis et al. (2018)	DeBlasis, Paulo; Iriarte, José; Corteletti, Rafael; Robinson, Mark; DeSouza, Jonas G.; Kozlowski, Henrique de S.; Merencio, Fabiana T.; et al. (2018). Relatório Final Jê Landscapes of southern Brazil Relatório Final Projeto temático FAPESP-RCUK/AHRC, processo 2012/51328-3. São Paulo: MAE-USP.
SC-TUB-01		Lithic / Umbu	-28.5194	-49.133	Campos (2020)	Campos, Juliano B. (2020). Relatório Final. Linha de Transmissão (LT) 230KV Jorge Lacerda-Tubarão Sul e Linha de Transmissão (LT) 230KV Tubarão Sul-Siderópolis. Município de Treze de Maio/SC. Processo IPHAN 01510.900015/2017-39
SC-URU-001 Urussanga Velha		Guarani	-28.7833	-49.2261	Campos (2015)	Campos, Juliano B. (2015). Arqueologia Entre Rios e a Gestão Integrada do Território no Extremo Sul de Santa Catarina – Brasil. Universidade de Trás-os-Montes e Alto Douro, Vila Real, Portugal.
SC-URU-002 Pedreira		Guarani	-28.8067	-49.2383	Campos (2015)	Campos, Juliano B. (2015). Arqueologia Entre Rios e a Gestão Integrada do Território no Extremo Sul de Santa Catarina – Brasil. Universidade de Trás-os-Montes e Alto Douro, Vila Real, Portugal.
Sibelco		Guarani	-28.6213	-48.9991	Milheira (2010)	Milheira, Rafael G. (2010). Arqueologia Guarani no litoral sul-catarinense: História e território. Universidade de São Paulo.
Sítio Guarani 02		Guarani	-28.206	-48.7012	GRUPEP (2012)	GRUPEP (2012). Relatório Final Projeto de Levantamento prospectivo, salvamento e monitoramento na área de implantação do condomínio residencial do programa minha casa minha vida, localidade de Nova Brasília, município de Imbituba-SC. Processo: 01510.001845/2011-96
Sítio Guarani 03		Guarani	-28.1998	-48.701	GRUPEP (2012)	GRUPEP (2012). Relatório Final Projeto de Levantamento prospectivo, salvamento e monitoramento na área de implantação do condomínio residencial do programa minha casa minha vida, localidade de Nova Brasília, município de Imbituba-SC. Processo: 01510.001845/2011-96
Urussanga Baixa 01		Lithic / Umbu	-28.598	-49.2109	Merencio & DeBlasis (2021)	Merencio, Fabiana Terhaag; & DeBlasis, Paulo. (2021). Análises de mobilidade no litoral sul de Santa Catarina entre 2000-500 cal AP. Revista do Museu de Arqueologia e Etnologia, 36, 57–91.

## Sheet: 14C of coastal IQ pottery sites
Region	Site	14C age (BP)	SD	Lab_N°	Material	Dating Method	14C age calibrated (BP) (95.4%)	Calibration Curve	Reference
North	Itacoara	1250	30	GX-32804-MAS	collagen	C14	1045-802	Mixed, ΔR -87±38	Lessa & Scherer (2008)
North	Itacoara	550	55	LVD 876	ceramic	TL	610-390		Bandeira (2004)
North	Forte Marechal Luz	880	100	M 1202	charcoal	C14	953-567	ShCal20	Crane & Griffin (1964), Bryan (1977)
North	Forte Marechal Luz	850	100	M 1205	charcoal	C14	925-561	ShCal20	Crane & Griffin (1964), Bryan (1977)
North	Forte Marechal Luz	640	100	M 1200	charcoal	C14	733-468	ShCal20	Crane & Griffin (1964), Bryan (1977)
North	Forte Marechal Luz	620	100	M 1203	charcoal	C14	725-343	ShCal20	Crane & Griffin (1964), Bryan (1977)
North	Enseada I	1390	40		human bone		1180-938	Mixed, ΔR -87±38	DeMasi (2009)
North	Ponta das Palmas	600	80	CEN 1135	charcoal	C14	673-470	ShCal20	Fossile et al. (2019)
North	Rio Pinheiros II	860	30	Beta 443872	human bone	C14_AMS	656-525	Mixed, ΔR -87±38	Fossile et al. (2019)
North	Rio Pinheiros II	600	65		ceramic	TL	680-420		Bandeira (2004)
North	Bupeva II	375	40	LVD 878	ceramic	TL	405-245		Bandeira (2004)
Central	Praia das Laranjeiras II	1340	30	Beta 426439	collagen	C14	1112-922	Mixed, ΔR -87±38	Gilson & Lessa (2020)
Central	Praia das Laranjeiras II	970	30	Beta 426438	collagen	C14	735-563	Mixed, ΔR -87±38	Gilson & Lessa (2020)
Central	Praia das Laranjeiras II	195	80	I-10895	charcoal	C14	285-3	ShCal20	Schmitz (1988), Schmitz et al (1993)
Central	Tapera	1140	180	SI-245	charcoal	C14	1345-676	ShCal20	Long e Mielke (1967), Schmitz (1988)
Central	Tapera	1030	180	SI-246	charcoal	C14	1276-572	ShCal20	Long e Mielke (1967), Schmitz (1988)
Central	Tapera	1330	30	Beta 384036	human bone	C14_AMS	1096-920	Mixed, ΔR -87±38	Oppitz (2015)
Central	Tapera	1220	30	Beta 384035	human bone	C14_AMS	973-789	Mixed, ΔR -87±38	Oppitz (2015)
Central	Tapera	1150	30	Beta 384034	human bone	C14_AMS	918-734	Mixed, ΔR -87±38	Oppitz (2015)
Central	Rio do Meio	870	30	Beta 451662	fish bone	C14_AMS	535-266	Marine20; ΔR -87±38	Gilson & Lessa (2020)
Central	Rio do Meio	780	60	Beta 178077	shell	C14_Standard	500-126	Marine20; ΔR -87±38	Fossari (2004)
Central	Rio do Meio	620	30	Beta 451661	charcoal	C14_AMS	640-526	ShCal20	Gilson & Lessa (2020)
Central	Rio do Meio	600	30	Beta 451660	charcoal	C14_AMS	640-516	ShCal20	Gilson & Lessa (2020)
Central	Base Aérea I / Caiacanga-Mirim	800	70	SI-243	charcoal	C14_Standard	878-557	ShCal20	Long & Mielke (1967), Schmitz (1988)
South	Galheta IV	1575	15	UCIAMS 263364	human bone		1310-1180	Mixed, ΔR -87±38	this study
South	Galheta IV	1360	40	Beta 280010	human bone	C14	1172-932	Mixed, ΔR -87±38	DeBlasis et al (2014)
South	Galheta IV	1105	17	43997	human bone		896-686	Mixed, ΔR -87±38	Ferraz et al (2023)
South	Galheta IV	1070	40	Beta 280011	mammal bone	C14	640-370	Marine20; ΔR -87±38	DeBlasis et al (2014)
South	Galheta IV	990	44	UGAMS 30090	human bone		771-564	Mixed, ΔR -87±38	this study
South	Galheta IV	980	40	Beta 211734	human bone	C14	762-563	Mixed, ΔR -87±38	DeBlasis et al. (2007, 2014)
South	Galheta IV	950	40	Beta 280012	human bone	C14	727-557	Mixed, ΔR -87±38	DeBlasis et al (2014)
South	Galheta IV	885	15	UCIAMS 263363	human bone		660-547	Mixed, ΔR -87±38	this study
South	Galheta IV	830	43	UGAMS 30089	human bone		650-503	Mixed, ΔR -87±38	this study
South	Galheta IV	805	15	UCIAMS 263362	human bone		629-498	Mixed, ΔR -87±38	this study
South	Campo Bom I	1160	40	Beta 211732	shell	C14	1177-930	Marine20; ΔR -87±38	DeBlasis et al. (2007), date published as Arroio da Cruz I
South	Campo Bom I	1080	60	Beta 209703	shell	C14	1061-798	Marine20; ΔR -87±38	DeBlasis et al. (2007), date published as Arroio da Cruz I
South	Campo Bom I	650	25	UGAMS 32416	charcoal	C14_AMS	651-546	ShCal20	Merencio & DeBlasis (2021)
South	Campo Bom I	620	25	UGAMS 32414	charcoal	C14_AMS	633-534	ShCal20	Merencio & DeBlasis (2021)
South	Campo Bom I	580	25	UGAMS 32415	charcoal	C14_AMS	625-511	ShCal20	Merencio & DeBlasis (2021)
South	Costão do Ilhote	980	40	Beta 211733	charcoal	C14_AMS	928-764	ShCal20	DeBlasis et al (2007)
South	Campo Bom II	930	25	UGAMS 32412	charcoal	C14_AMS	904-730	ShCal20	Merencio & DeBlasis (2021)
South	Campo Bom II	770	25	UGAMS 32413	charcoal	C14_AMS	725-569	ShCal20	Merencio & DeBlasis (2021)
South	Campo Bom III	870	25	UGAMS 32411	charcoal	C14_AMS	788-679	ShCal20	Merencio & DeBlasis (2021)
South	Campo Bom III	830	25	UGAMS 32410	charcoal	C14_AMS	735-670	ShCal20	Merencio & DeBlasis (2021)
South	Arroio da Cruz I	660	25	UGAMS 32421	charcoal	C14_AMS	653-550	ShCal20	Merencio & DeBlasis (2021)
South	Arroio da Cruz I	610	25	UGAMS 32420	charcoal	C14_AMS	632-526	ShCal20	Merencio & DeBlasis (2021)
